# Supplementary material for: Deep mutational scanning quantifies DNA binding and predicts clinical outcomes of PAX6 variants
Source: Mol Syst Biol. 2024 Jun 7;20(7):825–44. doi: 10.1038/s44320-024-00043-8 (PMC11219921; doi:10.1038/s44320-024-00043-8)
Supplement: Supplementary file 3 — Data Set EV1 [file 44320_2024_43_MOESM3_ESM.xlsx]

## Sheet: ReadMe
Variant	Amino acid variant
Position	Amino acid position in PAX6
Effect	Phenotypic copnsequence of the variant
Source	Database from which the variant was sourced
Class	Classification of the disease phenotype as either: mild or classical aniridia (typical), atypical (non-aniridia), unclassified (classification not discernible), and NA (putatively benign phenotype)
Phenotype	All ocular phenotypes associated with each variant

## Sheet: Human_Variants
Variant	Position	Effect	Source	Class
G7R	7	pathogenic	HGU	Typical
G7V	7	benign	gnomAD	NA
N9I	9	pathogenic	HGU	Typical
G12R	12	pathogenic	HGU	Typical
G13A	13	pathogenic	ClinVar	Unclassified
G13R	13	benign	gnomAD	NA
G13V	13	pathogenic	HGMD	Unclassified
F15L	15	benign	gnomAD	NA
N17K	17	pathogenic	HGU	Atypical
N17S	17	pathogenic	HGU	Typical
G18A	18	pathogenic	ClinVar	Unclassified
G18R	18	pathogenic	HGU	Atypical
G18V	18	pathogenic	HGMD	Unclassified
G18W	18	pathogenic	HGU	Atypical
R19P	19	pathogenic	HGU	Atypical
R26G	26	pathogenic	HGU	Atypical
R26P	26	pathogenic	HGU	Atypical
R26Q	26	pathogenic	HGU	Atypical
R26W	26	pathogenic	HGU	Typical
I29S	29	pathogenic	HGU	Typical
I29T	29	pathogenic	HGMD	Unclassified
I29V	29	pathogenic	HGMD	Unclassified
V30I	30	benign	gnomAD	NA
L32V	32	pathogenic	ClinVar	Unclassified
A33P	33	pathogenic	HGU	Typical
G36A	36	pathogenic	HGU	Typical
G36E	36	pathogenic	HGU	Typical
G36R	36	pathogenic	HGU	Typical
G36V	36	pathogenic	HGU	Atypical
G36W	36	pathogenic	HGU	Typical
R38G	38	pathogenic	ClinVar	Unclassified
R38Q	38	pathogenic	HGU	Atypical
R38W	38	pathogenic	HGU	Atypical
D41G	41	pathogenic	HGU	Typical
I42S	42	pathogenic	HGU	Typical
S43F	43	pathogenic	HGU	Typical
S43P	43	pathogenic	HGU	Atypical
R44P	44	pathogenic	ClinVar	Unclassified
R44Q	44	pathogenic	HGU	Typical
I45T	45	benign	gnomAD	NA
L46P	46	pathogenic	HGU	Typical
L46R	46	pathogenic	HGU	Atypical
L46V	46	pathogenic	HGU	Typical
Q47E	47	pathogenic	HGMD	Unclassified
Q47P	47	pathogenic	ClinVar	Unclassified
Q47R	47	pathogenic	HGU	Typical
V48A	48	pathogenic	ClinVar	Unclassified
V48E	48	pathogenic	HGU	Typical
S49F	49	pathogenic	HGU	Typical
S49Y	49	pathogenic	ClinVar	Unclassified
G51A	51	pathogenic	HGU	Atypical
G51R	51	pathogenic	HGU	Atypical
G51V	51	pathogenic	HGU	Atypical
C52R	52	pathogenic	HGU	Typical
C52Y	52	pathogenic	HGU	Atypical
V53G	53	pathogenic	ClinVar	Unclassified
V53L	53	pathogenic	HGU	Typical
S54R	54	pathogenic	HGU	Atypical
K55R	55	pathogenic	HGU	Typical
K55T	55	pathogenic	HGU	Typical
I56T	56	pathogenic	HGU	Typical
L57P	57	pathogenic	ClinVar	Unclassified
T63P	63	pathogenic	HGU	Typical
G64A	64	pathogenic	HGU	Atypical
G64V	64	pathogenic	HGU	Typical
I66N	66	pathogenic	HGU	Typical
P68S	68	pathogenic	HGU	Typical
G72C	72	pathogenic	ClinVar	Unclassified
G72R	72	pathogenic	ClinVar	Unclassified
G72S	72	pathogenic	HGU	Typical
G72V	72	pathogenic	HGMD	Unclassified
G73D	73	pathogenic	HGU	Typical
S74G	74	pathogenic	HGU	Atypical
K75E	75	benign	gnomAD	NA
P76L	76	pathogenic	ClinVar	Unclassified
P76Q	76	pathogenic	ClinVar	Unclassified
P76R	76	pathogenic	HGU	Typical
V78A	78	pathogenic	HGU	Typical
A79E	79	pathogenic	HGU	Typical
T80I	80	benign	gnomAD	NA
V83I	83	benign	gnomAD	NA
I87K	87	pathogenic	HGU	Atypical
I87R	87	pathogenic	HGU	Typical
Y90H	90	benign	gnomAD	NA
K91R	91	benign	gnomAD	NA
R92P	92	pathogenic	ClinVar	Unclassified
R92Q	92	benign	gnomAD	NA
E93K	93	pathogenic	HGU	Typical
C94Y	94	benign	gnomAD	NA
P95L	95	benign	gnomAD	NA
P95R	95	benign	gnomAD	NA
A99P	99	pathogenic	HGU	Atypical
I102N	102	pathogenic	ClinVar	Unclassified
R103Q	103	benign	gnomAD	NA
R105I	105	benign	gnomAD	NA
V111F	111	benign	gnomAD	NA
T113A	113	benign	gnomAD	NA
N114S	114	benign	gnomAD	NA
N116S	116	pathogenic	HGMD	Unclassified
I117L	117	benign	gnomAD	NA
P118Q	118	pathogenic	HGU	Typical
P118R	118	pathogenic	HGU	Atypical
S119R	119	pathogenic	HGU	Atypical
S121L	121	pathogenic	HGU	Typical
S121P	121	pathogenic	HGU	Typical
N124K	124	pathogenic	HGU	Atypical
V126D	126	pathogenic	HGU	Typical
R128C	128	pathogenic	HGU	Typical
R128H	128	pathogenic	HGU	Typical
R128L	128	pathogenic	ClinVar	Unclassified
R128P	128	pathogenic	HGU	Typical
M137I	137	benign	gnomAD	NA
M137V	137	benign	gnomAD	NA
D140E	140	benign	gnomAD	NA
G141D	141	benign	gnomAD	NA
G141S	141	benign	gnomAD	NA
M142I	142	benign	gnomAD	NA
Y143C	143	benign	gnomAD	NA
Y143H	143	benign	gnomAD	NA
R147G	147	benign	gnomAD	NA
R147K	147	benign	gnomAD	NA
M148R	148	benign	gnomAD	NA

## Sheet: Characterised_Variants
Variant	Effect	Phenotype
C52R	pathogenic	Cataract, Glaucoma, Aniridia Spectrum
S54R	pathogenic	MAC Spectrum, Optic Nerve Hypoplasia and Aplasia, Congenital Corneal Opacification
R92Q	benign	NA
