# Supplementary material for: Deep mutational scanning quantifies DNA binding and predicts clinical outcomes of PAX6 variants
Source: Mol Syst Biol. 2024 Jun 7;20(7):825–44. doi: 10.1038/s44320-024-00043-8 (PMC11219921; doi:10.1038/s44320-024-00043-8)
Supplement: Supplementary file 4 — Data Set EV2 [file 44320_2024_43_MOESM4_ESM.zip › Dataset_EV2_pAINt1-PAX6.gb]

LOCUS       pAINt-PAX6        3259 bp DNA     circular SYN 02-JAN-2024
DEFINITION  synthetic circular DNA.
ACCESSION   .
VERSION     .
KEYWORDS    .
SOURCE      synthetic DNA construct
  ORGANISM  synthetic DNA construct
REFERENCE   1  (bases 1 to 3259)
  AUTHORS   Alex McDonnell
  TITLE     Direct Submission
  JOURNAL   Exported Jan 2, 2024 from SnapGene 7.1.0
            https://www.snapgene.com
COMMENT     Sequence Label: pAINt-PAX6
FEATURES             Location/Qualifiers
     source          1..3259
                     /mol_type="other DNA"
                     /organism="synthetic DNA construct"
     source          join(631..3259,1..630)
                     /mol_type="other DNA"
                     /organism="recombinant plasmid"
     protein_bind    24..123
                     /gene="mutant version of attL"
                     /label=attL1
                     /bound_moiety="LR Clonase(TM)"
                     /note="recombination site for the Gateway(R) LR reaction"
     misc_feature    165..168
                     /label=Kozazc
     CDS             199..219
                     /codon_start=1
                     /product="nuclear localization signal of SV40 (simian virus
                     40) large T antigen"
                     /label=SV40 NLS
                     /translation="PKKKRKV"
     misc_feature    238..1095
                     /label=PAX6-GAL4 Fusion Protein
     CDS             238..687
                     /label=PAX6 (1-150)
     CDS             730..756
                     /codon_start=1
                     /product="HA (human influenza hemagglutinin) epitope tag"
                     /label=HA
                     /translation="YPYDVPDYA"
     CDS             757..1095
                     /label=GAL4 AD
     protein_bind    complement(1110..1209)
                     /gene="mutant version of attL"
                     /label=attL2
                     /bound_moiety="LR Clonase(TM)"
                     /note="recombination site for the Gateway(R) LR reaction"
     V_region        1218..1261
                     /product="Small ins contains BbvCI cutting site, making the
                     plasmid eligible for Whitehead mutagenesis.In this variant 
                     you use Nt.BbvCI enzyme in the first nicking step, before 
                     annealing mutagenic oligos (see Wrenbeck 2016 paper for 
                     details).
                     "
                     /label=small_ins_v1
     CDS             1376..2185
                     /codon_start=1
                     /label=Kan(R)
                     /note="invitrogen=1210000
                     vntifkey=4"
                     /translation="MSHIQRETSRPRLNSNMDADLYGYKWARDNVGQSGATIYRLYGKP
                     DAPELFLKHGKGSVANDVTDEMVRLNWLTEFMPLPTIKHFIRTPDDAWLLTTAIPGKTA
                     FQVLEEYPDSGENIVDALAVFLRRLHSIPVCNCPFNSDRVFRLAQAQSRMNNGLVDASD
                     FDDERNGWPVEQVWKEMHKLLPFSPDSVVTHGDFSLDNLIFDEGKLIGCIDVGRVGIAD
                     RYQDLAILWNCLGEFSPSLQKRLFQKYGIDNPDMNKLQFHLMLDEFF"
     rep_origin      2249..2922
                     /label=pUC origin
                     /label=pUC\origin
                     /note="invitrogen=2540000
                     vntifkey=33"
     terminator      3028..3114
                     /gene="Escherichia coli rrnB"
                     /label=rrnB T1 terminator
                     /note="transcription terminator T1 from the E. coli rrnB
                     gene"
     terminator      complement(3206..3233)
                     /label=rrnB T2 transcription terminator
                     /label=rrnB\T2\transcription\terminator
                     /note="invitrogen=2590000
                     vntifkey=43"
ORIGIN
        1 gttagttact taagctcggg ccccaaataa tgattttatt ttgactgata gtgacctgtt
       61 cgttgcaaca aattgataag caatgctttt ttataatgcc aactttgtac aaaaaagcag
      121 gctggcgccg gaaccaattc agtcgactgg atcctaagct ttgcaaaaat ggataaagcc
      181 gagttgattc cagaaccgcc caagaaaaaa cgtaaagttg aacttggcac agccgccatg
      241 cagaacagcc acagtggagt aaaccagctt ggaggggtgt ttgtaaatgg tagaccgtta
      301 ccggacagca cgaggcagaa aattgttgag ttagcgcatt ctggggcgag accatgtgac
      361 atatcccgta tcctacaggt ctccaatgga tgtgtatcca agatacttgg cagatattat
      421 gaaactgggt ccataaggcc ccgtgccatc ggtggtagca aaccgagggt tgcgacaccc
      481 gaagtagtga gtaaaatagc ccaatacaaa agagagtgcc catccatttt cgcatgggaa
      541 attagggaca ggctattaag cgaaggggtg tgcaccaacg acaacatacc ttctgttagc
      601 agcattaata gggtattgag aaaccttgcc tccgagaaac aacagatggg ggcagatggg
      661 atgtatgaca agctaaggat gttgaacatc tttaatacga cacattatag ggcttcagcg
      721 gccatggaat atccatatga tgtgcccgac tacgctaatt tcaatcaatc cggtaacatc
      781 gccgacagta gcctttcatt tacttttacc aatagcagca acggcccgaa cttgattact
      841 acccaaacga actcccaggc ccttagccaa ccgattgcga gtagcaatgt ccatgataac
      901 tttatgaata atgagataac tgcgtcaaaa attgatgacg gaaataattc aaagcctctt
      961 agccctggat ggacggatca aacagcctat aacgcgttcg gcattactac gggcatgttt
     1021 aacaccacaa caatggacga tgtctataac tacctattcg acgacgagga tacccctccc
     1081 aatccgaaaa aggagtaact cgagcctaga cccagctttc ttgtacaaag ttggcattat
     1141 aagaaagcat tgcttatcaa tttgttgcaa cgaacaggtc actatcagtc aaaataaaat
     1201 cattatttgc catccagaag ctttctagaa tcgatcctca gccccgggca tatggatatc
     1261 tctgcagctc tggcccgtgt ctcaaaatct ctgatgttac attgcacaag ataaaaatat
     1321 atcatcatga acaataaaac tgtctgctta cataaacagt aatacaaggg gtgttatgag
     1381 ccatattcaa cgggaaacgt cgaggccgcg attaaattcc aacatggatg ctgatttata
     1441 tgggtataaa tgggctcgcg ataatgtcgg gcaatcaggt gcgacaatct atcgcttgta
     1501 tgggaagccc gatgcgccag agttgtttct gaaacatggc aaaggtagcg ttgccaatga
     1561 tgttacagat gagatggtca gactaaactg gctgacggaa tttatgcctc ttccgaccat
     1621 caagcatttt atccgtactc ctgatgatgc atggttactc accactgcga tccccggaaa
     1681 aacagcattc caggtattag aagaatatcc tgattcaggt gaaaatattg ttgatgcgct
     1741 ggcagtgttc ctgcgccggt tgcattcgat tcctgtttgt aattgtcctt ttaacagcga
     1801 tcgcgtattt cgtctcgctc aggcgcaatc acgaatgaat aacggtttgg ttgatgcgag
     1861 tgattttgat gacgagcgta atggctggcc tgttgaacaa gtctggaaag aaatgcataa
     1921 acttttgcca ttctcaccgg attcagtcgt cactcatggt gatttctcac ttgataacct
     1981 tatttttgac gaggggaaat taataggttg tattgatgtt ggacgagtcg gaatcgcaga
     2041 ccgataccag gatcttgcca tcctatggaa ctgcctcggt gagttttctc cttcattaca
     2101 gaaacggctt tttcaaaaat atggtattga taatcctgat atgaataaat tgcagtttca
     2161 tttgatgctc gatgagtttt tctaatcaga attggttaat tggttgtaac attattcaga
     2221 ttgggccccg ttccactgag cgtcagaccc cgtagaaaag atcaaaggat cttcttgaga
     2281 tccttttttt ctgcgcgtaa tctgctgctt gcaaacaaaa aaaccaccgc taccagcggt
     2341 ggtttgtttg ccggatcaag agctaccaac tctttttccg aaggtaactg gcttcagcag
     2401 agcgcagata ccaaatactg ttcttctagt gtagccgtag ttaggccacc acttcaagaa
     2461 ctctgtagca ccgcctacat acctcgctct gctaatcctg ttaccagtgg ctgctgccag
     2521 tggcgataag tcgtgtctta ccgggttgga ctcaagacga tagttaccgg ataaggcgca
     2581 gcggtcgggc tgaacggggg gttcgtgcac acagcccagc ttggagcgaa cgacctacac
     2641 cgaactgaga tacctacagc gtgagctatg agaaagcgcc acgcttcccg aagggagaaa
     2701 ggcggacagg tatccggtaa gcggcagggt cggaacagga gagcgcacga gggagcttcc
     2761 agggggaaac gcctggtatc tttatagtcc tgtcgggttt cgccacctct gacttgagcg
     2821 tcgatttttg tgatgctcgt caggggggcg gagcctatgg aaaaacgcca gcaacgcggc
     2881 ctttttacgg ttcctggcct tttgctggcc ttttgctcac atgttctttc ctgcgttatc
     2941 ccctgattct gtggataacc gtattaccgc tagcatggat ctcggggacg tctaactact
     3001 aagcgagagt agggaactgc caggcatcaa ataaaacgaa aggctcagtc ggaagactgg
     3061 gcctttcgtt ttatctgttg tttgtcggtg aacgctctcc tgagtaggac aaatccgccg
     3121 ggagcggatt tgaacgttgt gaagcaacgg cccggagggt ggcgggcagg acgcccgcca
     3181 taaactgcca ggcatcaaac taagcagaag gccatcctga cggatggcct ttttgcgttt
     3241 ctacaaactc ttcctgtta
//
