# Supplementary material for: Deep mutational scanning quantifies DNA binding and predicts clinical outcomes of PAX6 variants
Source: Mol Syst Biol. 2024 Jun 7;20(7):825–44. doi: 10.1038/s44320-024-00043-8 (PMC11219921; doi:10.1038/s44320-024-00043-8)
Supplement: Supplementary file 4 — Data Set EV2 [file 44320_2024_43_MOESM4_ESM.zip › README_dataset_EV2.txt]

This dataset contains the annotated sequence of the pAINt-PAX6 plasmid in .gb format, which can be opened using a DNA editing program such as SnapGene (www.snapgene.com).
