# Supplementary material for: Deep mutational scanning quantifies DNA binding and predicts clinical outcomes of PAX6 variants
Source: Mol Syst Biol. 2024 Jun 7;20(7):825–44. doi: 10.1038/s44320-024-00043-8 (PMC11219921; doi:10.1038/s44320-024-00043-8)
Supplement: Supplementary file 5 — Data Set EV3 [file 44320_2024_43_MOESM5_ESM.zip]

Archive with 4 entries (4 files):
- Dataset_EV3_pMP1_XL.gb
- __MACOSX/._Dataset_EV3_pMP1_XL.gb
- README_Dataset_EV3.txt
- __MACOSX/._README_Dataset_EV3.txt
