# Supplementary material for: Deep mutational scanning quantifies DNA binding and predicts clinical outcomes of PAX6 variants
Source: Mol Syst Biol. 2024 Jun 7;20(7):825–44. doi: 10.1038/s44320-024-00043-8 (PMC11219921; doi:10.1038/s44320-024-00043-8)
Supplement: Supplementary file 5 — Data Set EV3 [file 44320_2024_43_MOESM5_ESM.zip › README_Dataset_EV3.txt]

This dataset contains the annotated sequence of the pMP1_XL plasmid in .gb format, which can be opened using a DNA editing program such as SnapGene (www.snapgene.com).
