# Supplementary material for: Deep mutational scanning quantifies DNA binding and predicts clinical outcomes of PAX6 variants
Source: Mol Syst Biol. 2024 Jun 7;20(7):825–44. doi: 10.1038/s44320-024-00043-8 (PMC11219921; doi:10.1038/s44320-024-00043-8)
Supplement: Supplementary file 6 — Source data Fig. 3 [file 44320_2024_43_MOESM6_ESM.zip]

Archive with 6 entries (6 files):
- fig_3a_source_data.tsv
- fig_3b_source_data.tsv
- fig_3c_source_data.tsv
- fig_3d_source_data.tsv
- fig_3e_source_data.tsv
- fig_3f_source_data.tsv
