# Supplementary material for: Deep mutational scanning quantifies DNA binding and predicts clinical outcomes of PAX6 variants
Source: Mol Syst Biol. 2024 Jun 7;20(7):825–44. doi: 10.1038/s44320-024-00043-8 (PMC11219921; doi:10.1038/s44320-024-00043-8)
Supplement: Supplementary file 6 — Source data Fig. 3 [file 44320_2024_43_MOESM6_ESM.zip › fig_3b_source_data.tsv]

variant	bin_dist_le9	score_le9_g418_aa
Ser4Ala	3.5	-0.0619977944512797
Ser4Arg	3.5	-0.11337682617425
Ser4Asn	3.5	-0.079611056596443
Ser4Asp	3.5	-0.408785680084112
Ser4Cys	3.5	-0.0401041820006798
Ser4Gln	3.5	0.0153955393820091
Ser4Glu	3.5	0.0940068000862073
Ser4Gly	3.5	-0.0228733861815424
Ser4His	3.5	-0.0899143193167014
Ser4Ile	3.5	-0.0502360580742174
Ser4Leu	3.5	0.0542659618765464
Ser4Lys	3.5	0.152803294871835
Ser4Met	3.5	0.0740780386836626
Ser4Phe	3.5	-0.0781326246215244
Ser4Pro	3.5	0.0937302987533011
Ser4Thr	3.5	0.0838935138984995
Ser4Trp	3.5	0.22959722563451
Ser4Tyr	3.5	-0.227539561780607
Ser4Val	3.5	-0.130588377014233
His5Ala	5.5	0.0171603135553937
His5Arg	5.5	-0.196814309925225
His5Asn	5.5	-0.0972716200498582
His5Asp	5.5	-0.932154234570579
His5Cys	5.5	0.0342088266220539
His5Gln	5.5	-0.0328647036425043
His5Glu	5.5	-0.768763088499627
His5Gly	5.5	-0.126459524357635
His5Ile	5.5	-0.0461156521231501
His5Leu	5.5	-0.246116385034858
His5Lys	5.5	0.035190406487811
His5Met	5.5	-0.291429969599353
His5Phe	5.5	-0.513081262429411
His5Pro	5.5	0.0667129226062806
His5Ser	5.5	-0.194110406379961
His5Thr	5.5	-0.073023757094306
His5Trp	5.5	-0.667512561121969
His5Tyr	5.5	-0.168984654404236
His5Val	5.5	0.0632976431981271
Ser6Ala	9	0.105019551430473
Ser6Arg	9	-0.0379205899699295
Ser6Asn	9	-0.249500113570468
Ser6Asp	9	-0.891432593254725
Ser6Cys	9	-0.00793484469325545
Ser6Gln	9	-0.0180526304813591
Ser6Glu	9	-0.461501418947765
Ser6Gly	9	0.0103235727792823
Ser6His	9	0.340395276182704
Ser6Ile	9	-0.0546731928972597
Ser6Leu	9	-0.151862978680143
Ser6Lys	9	-0.00395559825229164
Ser6Met	9	-0.283060806284554
Ser6Phe	9	-0.521076154521628
Ser6Pro	9	0.10270955140828
Ser6Thr	9	-0.139458908001138
Ser6Trp	9	-0.583985725023741
Ser6Tyr	9	-0.330219742043762
Ser6Val	9	-0.415915370532975
Gly7Ala	7	-0.0229545616451086
Gly7Arg	7	-0.59863280705444
Gly7Asn	7	-0.414160095787749
Gly7Asp	7	-1.12606573764004
Gly7Cys	7	-0.423306113702949
Gly7Gln	7	-0.608206426440152
Gly7Glu	7	-0.979630116452766
Gly7His	7	-0.3460254459006
Gly7Ile	7	-1.54665913168505
Gly7Leu	7	-0.557777008328678
Gly7Lys	7	-0.532046292147193
Gly7Met	7	-0.220908705273711
Gly7Phe	7	-1.17737477170071
Gly7Pro	7	-1.18176442146495
Gly7Ser	7	-0.547339188852894
Gly7Thr	7	-0.293390530875958
Gly7Trp	7	-1.42337662334364
Gly7Tyr	7	-0.811406282860307
Gly7Val	7	-1.40228302302648
Val8Ala	4.5	-1.99095233154533
Val8Arg	4.5	-0.0894231466547684
Val8Asn	4.5	-2.0267220981772
Val8Asp	4.5	-2.23422844332022
Val8Cys	4.5	-1.56967765672999
Val8Gln	4.5	-1.53646690607719
Val8Glu	4.5	-2.05131152398024
Val8Gly	4.5	-2.02364561443014
Val8His	4.5	-1.236726710315
Val8Ile	4.5	-0.280647615830713
Val8Leu	4.5	-0.822974230873981
Val8Lys	4.5	-1.0772214438356
Val8Met	4.5	-0.862172019076802
Val8Phe	4.5	-0.899548264111354
Val8Pro	4.5	-2.0200177493042
Val8Ser	4.5	-1.83751849281227
Val8Thr	4.5	-0.706577510071222
Val8Trp	4.5	-1.87694785263656
Val8Tyr	4.5	-1.19369141388808
Asn9Ala	3	-2.16840322133672
Asn9Arg	3	-2.14972968421655
Asn9Asp	3	-1.93864487509757
Asn9Cys	3	-2.11179766767995
Asn9Gln	3	-2.04159234316008
Asn9Glu	3	-2.03341007584139
Asn9Gly	3	-1.97007659702647
Asn9His	3	-2.25703413031643
Asn9Ile	3	-1.97140983448749
Asn9Leu	3	-1.90995413318186
Asn9Lys	3	-2.02385320859215
Asn9Met	3	-1.91847063332133
Asn9Phe	3	-1.86804599810476
Asn9Pro	3	-1.63216882416882
Asn9Ser	3	-1.89845544621715
Asn9Thr	3	-1.96563551543662
Asn9Trp	3	-1.80598393281843
Asn9Tyr	3	-2.20113776470796
Asn9Val	3	-2.08800530848557
Gln10Ala	3	0.197545501896665
Gln10Arg	3	-0.704344187987759
Gln10Asn	3	-0.970079319677419
Gln10Asp	3	-2.01663592924916
Gln10Cys	3	-0.996280931365867
Gln10Glu	3	-1.98530099894325
Gln10Gly	3	-1.80285825686701
Gln10His	3	-1.48277189044614
Gln10Ile	3	-1.36795557003263
Gln10Leu	3	-1.05107000609707
Gln10Lys	3	-0.811422886369443
Gln10Met	3	-0.432105068392762
Gln10Phe	3	-1.94327962043991
Gln10Pro	3	-2.10762178901704
Gln10Ser	3	-0.369366927080398
Gln10Thr	3	-1.64175949583915
Gln10Trp	3	-1.9866482700571
Gln10Tyr	3	-1.82541169311071
Gln10Val	3	-1.11296232930036
Leu11Ala	4.5	-2.13933016615682
Leu11Arg	4.5	-2.15552184714439
Leu11Asn	4.5	-1.83044665601027
Leu11Asp	4.5	-2.27054768814179
Leu11Cys	4.5	-1.93021985223568
Leu11Gln	4.5	-1.77278300420092
Leu11Glu	4.5	-1.89171554999777
Leu11Gly	4.5	-2.35346172827738
Leu11His	4.5	-1.78930471490795
Leu11Ile	4.5	-1.58048970406599
Leu11Lys	4.5	-2.03539279841466
Leu11Met	4.5	-0.735667274331048
Leu11Phe	4.5	-1.03726826824641
Leu11Pro	4.5	-2.22836331257024
Leu11Ser	4.5	-2.10927597804564
Leu11Thr	4.5	-2.01981628375767
Leu11Trp	4.5	-1.9944411755712
Leu11Tyr	4.5	-1.25849957416156
Leu11Val	4.5	-2.06027224920555
Gly12Ala	7	-2.17657077375193
Gly12Arg	7	-1.99207612528995
Gly12Asn	7	-2.10669798967297
Gly12Asp	7	-1.93764713545589
Gly12Cys	7	-1.20600219663738
Gly12Gln	7	-1.83330683487474
Gly12Glu	7	-2.1154556070497
Gly12His	7	-2.025925466484
Gly12Ile	7	-1.88024770207197
Gly12Leu	7	-2.00633586874879
Gly12Lys	7	-2.01433138143946
Gly12Met	7	-1.96229532182247
Gly12Phe	7	-2.09300955712641
Gly12Pro	7	-1.88349844204264
Gly12Ser	7	-1.99054344695027
Gly12Thr	7	-2.14159612185983
Gly12Trp	7	-1.84256854575975
Gly12Tyr	7	-2.08999304065985
Gly12Val	7	-1.71111483599956
Gly13Ala	5.5	-2.10871114822552
Gly13Arg	5.5	-1.01230492861723
Gly13Asn	5.5	-1.80698586688913
Gly13Asp	5.5	-2.02198844615842
Gly13Cys	5.5	-2.01996404146901
Gly13Gln	5.5	-2.16508787232225
Gly13Glu	5.5	-1.77572618062379
Gly13His	5.5	-2.0380689095337
Gly13Ile	5.5	-2.0825265944953
Gly13Leu	5.5	-2.13464577559327
Gly13Lys	5.5	-2.0550139658944
Gly13Met	5.5	-1.90345038541091
Gly13Phe	5.5	-1.69082427313592
Gly13Pro	5.5	-2.09579250673
Gly13Ser	5.5	-2.06152735527555
Gly13Thr	5.5	-2.19822162431971
Gly13Trp	5.5	-1.88702740798813
Gly13Tyr	5.5	-2.07410766229787
Gly13Val	5.5	-2.1182332699614
Val14Ala	5.5	-0.154014474119922
Val14Arg	5.5	-0.192835545958801
Val14Asn	5.5	-0.365094123899977
Val14Asp	5.5	-1.87670654219452
Val14Cys	5.5	-0.706097572473199
Val14Gln	5.5	-0.238991728044835
Val14Glu	5.5	-1.13301643971141
Val14Gly	5.5	-1.54516739632871
Val14His	5.5	-0.0799695842855392
Val14Ile	5.5	-0.203378478795456
Val14Leu	5.5	-0.126260629963052
Val14Lys	5.5	-0.107145936018554
Val14Met	5.5	-0.295288077356786
Val14Phe	5.5	0.0550519913990515
Val14Pro	5.5	-1.1201431532686
Val14Ser	5.5	-0.0954491897820375
Val14Thr	5.5	-0.0591888734642847
Val14Trp	5.5	-0.162797078967292
Val14Tyr	5.5	0.0349008983946
Phe15Ala	3.5	-2.08153605607809
Phe15Arg	3.5	-2.23221757735146
Phe15Asn	3.5	-2.02322361817977
Phe15Asp	3.5	-2.06972981737491
Phe15Cys	3.5	-1.9489784084859
Phe15Gln	3.5	-2.12620780065279
Phe15Glu	3.5	-1.98751435087837
Phe15Gly	3.5	-1.9271385372156
Phe15His	3.5	-2.17308300725027
Phe15Ile	3.5	-2.09315527210916
Phe15Leu	3.5	-2.06091668767407
Phe15Lys	3.5	-2.13991723079609
Phe15Met	3.5	-2.0319846111349
Phe15Pro	3.5	-2.12319528278367
Phe15Ser	3.5	-1.97653332834333
Phe15Thr	3.5	-1.98983774149695
Phe15Trp	3.5	-1.84396377168888
Phe15Tyr	3.5	-0.159050806507883
Phe15Val	3.5	-1.97233252887764
Val16Ala	5.5	-0.531393123914765
Val16Arg	5.5	-0.737173532629525
Val16Asn	5.5	-0.305632393822972
Val16Asp	5.5	-1.16526866662962
Val16Cys	5.5	-0.0628718121183356
Val16Gln	5.5	-0.116986787377039
Val16Glu	5.5	0.0475067260887512
Val16Gly	5.5	-1.82902918794172
Val16His	5.5	0.212801138855903
Val16Ile	5.5	-0.198218324144309
Val16Leu	5.5	-0.18333637323621
Val16Lys	5.5	-1.10061331309054
Val16Met	5.5	-0.66521248723856
Val16Phe	5.5	-0.0657263759486639
Val16Pro	5.5	-1.97941508274325
Val16Ser	5.5	0.117032367571151
Val16Thr	5.5	0.0850357484706823
Val16Tyr	5.5	-0.183462296553432
Asn17Ala	3.5	-3.25935082348296
Asn17Arg	3.5	-3.7720215230071
Asn17Asp	3.5	-2.24929915692997
Asn17Cys	3.5	-2.44638350841405
Asn17Gln	3.5	-3.43771107537288
Asn17Glu	3.5	-1.93456485170577
Asn17Gly	3.5	-2.21254409823582
Asn17His	3.5	-3.73493754214211
Asn17Ile	3.5	-3.20406065328483
Asn17Leu	3.5	-3.33212328326043
Asn17Lys	3.5	-3.5636676418258
Asn17Met	3.5	-3.12422768090582
Asn17Phe	3.5	-3.67254698093555
Asn17Pro	3.5	-3.6497725341561
Asn17Ser	3.5	-1.59980591074416
Asn17Thr	3.5	-1.89944919464077
Asn17Trp	3.5	-3.58627728264145
Asn17Tyr	3.5	-3.63319272444719
Asn17Val	3.5	-3.21106992497115
Gly18Ala	3	-2.04880386187784
Gly18Arg	3	-2.19251468936796
Gly18Asn	3	-2.10767601731861
Gly18Asp	3	-1.98611407867104
Gly18Cys	3	-2.1398171198297
Gly18Gln	3	-1.92164997219616
Gly18Glu	3	-1.81850735249077
Gly18His	3	-2.16226697796729
Gly18Ile	3	-1.92506100215674
Gly18Leu	3	-1.97237415264755
Gly18Lys	3	-2.09691474947575
Gly18Met	3	-2.10597716883079
Gly18Phe	3	-2.14889880638929
Gly18Pro	3	-2.24652915248575
Gly18Ser	3	-2.11686784323252
Gly18Thr	3	-2.09375178981571
Gly18Trp	3	-1.98118375680846
Gly18Tyr	3	-2.01352884076738
Gly18Val	3	-1.99319583683975
Arg19Ala	3	-1.47008953372777
Arg19Asn	3	-1.8886391667773
Arg19Asp	3	-1.98372013976646
Arg19Cys	3	-0.51674175488915
Arg19Gln	3	-0.55804158344388
Arg19Glu	3	-1.97778573043467
Arg19Gly	3	-1.88419567330186
Arg19His	3	-0.801659900838152
Arg19Ile	3	-0.983622901051778
Arg19Leu	3	0.709222005046277
Arg19Lys	3	1.61624665829303
Arg19Met	3	0.00348188381668502
Arg19Phe	3	-1.57861513183305
Arg19Pro	3	-2.03734421474164
Arg19Ser	3	-1.43454579584077
Arg19Thr	3	-1.49616716206842
Arg19Trp	3	-1.61836903385263
Arg19Tyr	3	-1.41255794373301
Arg19Val	3	-0.789330524340075
Pro20Ala	3.5	0.752056634307075
Pro20Arg	3.5	-1.96900417642682
Pro20Asn	3.5	-1.82735316155965
Pro20Asp	3.5	-1.39734651253326
Pro20Cys	3.5	-2.08406702748801
Pro20Gln	3.5	-1.96819704750359
Pro20Glu	3.5	-2.04100600832204
Pro20Gly	3.5	-2.0333773537053
Pro20His	3.5	-1.92799002013317
Pro20Ile	3.5	-1.93893819787489
Pro20Leu	3.5	-1.9729045695271
Pro20Lys	3.5	-2.08595994727638
Pro20Met	3.5	-1.89625608826309
Pro20Phe	3.5	-2.04862235301239
Pro20Ser	3.5	-1.69595280376962
Pro20Thr	3.5	-2.04096035049742
Pro20Trp	3.5	-2.02145679079798
Pro20Tyr	3.5	-1.92160018076007
Pro20Val	3.5	-2.02149570604088
Leu21Ala	3	-2.09002265919628
Leu21Arg	3	-1.84716389909572
Leu21Asn	3	-2.22056998866715
Leu21Asp	3	-1.98880686107791
Leu21Cys	3	-1.68259682459316
Leu21Gln	3	-1.9250714230945
Leu21Glu	3	-2.29936780337152
Leu21Gly	3	-2.12144872432602
Leu21His	3	-2.31072063108225
Leu21Ile	3	-1.48647196443933
Leu21Lys	3	-1.83028075308619
Leu21Met	3	-1.71731803980573
Leu21Phe	3	-1.7912299577778
Leu21Pro	3	-1.97223256925567
Leu21Ser	3	-1.98616311692043
Leu21Thr	3	-1.49304013678563
Leu21Trp	3	-1.53345918268965
Leu21Tyr	3	-1.26970316651288
Leu21Val	3	-1.87398505064405
Pro22Ala	6.5	-1.60765932027914
Pro22Arg	6.5	-1.50636285868986
Pro22Asn	6.5	-1.61905603619888
Pro22Asp	6.5	-2.0058234530939
Pro22Cys	6.5	-1.54127153167442
Pro22Gln	6.5	-1.47968580182091
Pro22Glu	6.5	-1.93103552844526
Pro22His	6.5	-1.70767898188311
Pro22Ile	6.5	-1.66836292022131
Pro22Leu	6.5	-1.70351444471329
Pro22Lys	6.5	-1.34563455774175
Pro22Met	6.5	-1.69365838862561
Pro22Phe	6.5	-2.05798955490515
Pro22Ser	6.5	-1.43804514706286
Pro22Thr	6.5	-1.78314260338242
Pro22Trp	6.5	-2.07121806673254
Pro22Tyr	6.5	-1.94106859104939
Pro22Val	6.5	-1.8935360538885
Asp23Ala	8.5	0.515778949518691
Asp23Arg	8.5	0.0265157835185317
Asp23Asn	8.5	-0.261555321084751
Asp23Cys	8.5	1.02975229550648
Asp23Gln	8.5	0.10810599719377
Asp23Glu	8.5	0.054977423308352
Asp23Gly	8.5	-0.442880675924451
Asp23His	8.5	0.0199643560117577
Asp23Ile	8.5	-0.0785123770573026
Asp23Leu	8.5	-0.248518776675227
Asp23Lys	8.5	-0.755222902366811
Asp23Met	8.5	-0.939938484817097
Asp23Phe	8.5	0.111419115667549
Asp23Pro	8.5	-0.280237597149434
Asp23Ser	8.5	-0.465349694736013
Asp23Thr	8.5	-0.132671845635985
Asp23Trp	8.5	0.210400156960948
Asp23Tyr	8.5	0.0708192520893345
Asp23Val	8.5	0.0267492845426949
Ser24Ala	10.5	0.0512629866832732
Ser24Arg	10.5	0.0961712372981149
Ser24Asn	10.5	0.00650652014580988
Ser24Asp	10.5	-0.316646661353652
Ser24Cys	10.5	0.0209705914634304
Ser24Gln	10.5	-0.29830733722628
Ser24Glu	10.5	-0.339569752040854
Ser24Gly	10.5	-0.348696360157052
Ser24His	10.5	-0.232194017731018
Ser24Ile	10.5	-0.0144072857961461
Ser24Leu	10.5	-0.146053266055334
Ser24Lys	10.5	0.00399912033164984
Ser24Met	10.5	-0.381156604088484
Ser24Phe	10.5	0.245340482265836
Ser24Pro	10.5	-0.49465420360001
Ser24Thr	10.5	0.0775329181668587
Ser24Trp	10.5	-0.174050563235268
Ser24Tyr	10.5	-0.00244050896080061
Ser24Val	10.5	-0.173414072483822
Thr25Ala	8	-1.41533019166272
Thr25Arg	8	-0.75422377966185
Thr25Asn	8	-1.96353087977532
Thr25Asp	8	-1.93656115136536
Thr25Cys	8	-1.07112482098273
Thr25Gln	8	-0.616228216399116
Thr25Glu	8	-1.6198230115032
Thr25Gly	8	-2.0197113936908
Thr25His	8	-1.49128537213677
Thr25Ile	8	-0.722711474224834
Thr25Leu	8	-1.24084216209303
Thr25Lys	8	-0.234683932851109
Thr25Met	8	-0.985499309370572
Thr25Phe	8	-1.91021825341455
Thr25Pro	8	-1.98429101021478
Thr25Ser	8	-1.42830203770837
Thr25Trp	8	-1.76817071667474
Thr25Tyr	8	-1.77412846962353
Thr25Val	8	-0.344357714205168
Arg26Ala	3	-1.97708730442769
Arg26Asn	3	-1.94822853215873
Arg26Asp	3	-1.86812451270787
Arg26Cys	3	-2.05395074656691
Arg26Gln	3	-1.96131604784191
Arg26Glu	3	-1.89069513776159
Arg26Gly	3	-1.91192589661901
Arg26His	3	-1.94634739456609
Arg26Ile	3	-1.95223040722916
Arg26Leu	3	-1.9535648876877
Arg26Lys	3	-2.01751996960009
Arg26Met	3	-1.95210365709038
Arg26Phe	3	-1.90247480070507
Arg26Pro	3	-1.99587455175529
Arg26Ser	3	-2.02979463908755
Arg26Thr	3	-1.92799952142645
Arg26Trp	3	-2.05954478075367
Arg26Tyr	3	-1.98844362011266
Arg26Val	3	-1.94478250954052
Gln27Ala	10	-0.490156489734328
Gln27Arg	10	0.372610724516614
Gln27Asn	10	-0.450154344125104
Gln27Asp	10	-1.67760743040929
Gln27Cys	10	0.141054335239676
Gln27Glu	10	-0.12715758382819
Gln27Gly	10	-0.422743528843321
Gln27His	10	0.387314652263407
Gln27Ile	10	-0.393018163401246
Gln27Leu	10	0.0689431598483807
Gln27Lys	10	0.0826569790883633
Gln27Met	10	0.0380113176634707
Gln27Phe	10	0.0666551752341231
Gln27Pro	10	-1.94929529731473
Gln27Ser	10	-0.278757541566891
Gln27Thr	10	-0.547791365769853
Gln27Trp	10	-0.331584273212262
Gln27Tyr	10	-0.0309640701359308
Gln27Val	10	0.135016299257599
Lys28Ala	12	0.0979962415174422
Lys28Arg	12	-0.121912805789513
Lys28Asn	12	-0.0369953113976758
Lys28Asp	12	-1.4985421728945
Lys28Cys	12	-0.137002705871698
Lys28Gln	12	-0.430921558262259
Lys28Glu	12	-0.706842800372693
Lys28Gly	12	-0.525949117456562
Lys28His	12	-0.611132964982132
Lys28Ile	12	-0.973846527916631
Lys28Leu	12	-0.0429073739033656
Lys28Met	12	0.163038036518982
Lys28Phe	12	-0.100102881512332
Lys28Pro	12	-1.95836007232978
Lys28Ser	12	-0.159124110320713
Lys28Thr	12	-0.714976421984071
Lys28Trp	12	-0.87222203060845
Lys28Tyr	12	-1.32608607532402
Lys28Val	12	-1.40013405445311
Ile29Ala	7.5	-2.13361494617082
Ile29Arg	7.5	-1.93121540163911
Ile29Asn	7.5	-2.04800672979223
Ile29Asp	7.5	-2.12060066545946
Ile29Cys	7.5	-1.97843678394991
Ile29Gln	7.5	-1.97141008078896
Ile29Glu	7.5	-1.97671959797065
Ile29Gly	7.5	-1.97729495176707
Ile29His	7.5	-1.96889344461788
Ile29Leu	7.5	-0.380720230898892
Ile29Lys	7.5	-1.93675099441617
Ile29Met	7.5	0.463532566955163
Ile29Phe	7.5	-1.77910462516909
Ile29Pro	7.5	-1.87544842370529
Ile29Ser	7.5	-2.01225264521565
Ile29Thr	7.5	-1.94709591541994
Ile29Trp	7.5	-1.93875112926694
Ile29Tyr	7.5	-2.10372254635213
Ile29Val	7.5	-1.84505605538993
Val30Ala	12	-0.148369098025256
Val30Arg	12	0.0700078259387396
Val30Asn	12	-1.9455432649509
Val30Asp	12	-1.96576533336456
Val30Cys	12	-1.4526650212524
Val30Gln	12	-1.49462215453555
Val30Glu	12	-1.90940317644792
Val30Gly	12	-1.88345708752429
Val30His	12	-1.95864384932937
Val30Ile	12	-0.305689593715517
Val30Leu	12	-1.36727962557382
Val30Lys	12	0.395858441039181
Val30Met	12	-1.28764281567775
Val30Phe	12	-1.86366687433206
Val30Pro	12	-1.76556318647106
Val30Ser	12	-1.88337367437033
Val30Thr	12	-1.73207116171581
Val30Trp	12	-2.06358388920897
Val30Tyr	12	-1.71943549237594
Glu31Ala	14.5	-0.028557754143252
Glu31Arg	14.5	-0.0201033478248807
Glu31Asn	14.5	0.0203678682478712
Glu31Asp	14.5	-0.406672210362858
Glu31Cys	14.5	-0.498908843265415
Glu31Gln	14.5	-0.0573075469564381
Glu31Gly	14.5	0.058419320487678
Glu31His	14.5	-0.449537765030968
Glu31Ile	14.5	-0.975451666433465
Glu31Leu	14.5	0.0243060522106879
Glu31Lys	14.5	-0.46540782075574
Glu31Met	14.5	0.125118105644395
Glu31Phe	14.5	-0.457814686017807
Glu31Pro	14.5	-1.77050288893549
Glu31Ser	14.5	-0.0119154857635042
Glu31Thr	14.5	-0.379511881696389
Glu31Trp	14.5	-1.87602469321436
Glu31Tyr	14.5	0.662919843289161
Glu31Val	14.5	0.349609476095974
Leu32Ala	11.5	-1.85669819543451
Leu32Arg	11.5	-1.94551310196023
Leu32Asn	11.5	-1.72267500982473
Leu32Asp	11.5	-1.78228555953966
Leu32Cys	11.5	-1.79291281348817
Leu32Gln	11.5	-1.7541598735308
Leu32Glu	11.5	-2.22806204034574
Leu32Gly	11.5	-2.01576402066056
Leu32His	11.5	-1.86158896256092
Leu32Ile	11.5	-1.5917805159395
Leu32Lys	11.5	-1.91233451332291
Leu32Met	11.5	-0.207941519140372
Leu32Phe	11.5	-0.268824391586299
Leu32Pro	11.5	-1.85076018394229
Leu32Ser	11.5	-1.87538975462645
Leu32Thr	11.5	-1.98522314958341
Leu32Trp	11.5	-1.58794115607959
Leu32Tyr	11.5	-0.415960485828966
Leu32Val	11.5	-1.91873904965943
Ala33Arg	10	0.117913429155887
Ala33Asn	10	-0.282791725835651
Ala33Asp	10	-0.915986469037035
Ala33Cys	10	-1.21801542320541
Ala33Gln	10	-0.170417759405798
Ala33Glu	10	-1.93930196065022
Ala33Gly	10	-2.0495208440976
Ala33His	10	-0.0782982150978606
Ala33Ile	10	-1.66974721649992
Ala33Leu	10	-0.272274581120161
Ala33Lys	10	-0.0438769549982156
Ala33Met	10	0.454448632535032
Ala33Phe	10	-1.20216098165038
Ala33Pro	10	-2.18325615861869
Ala33Ser	10	0.471164425680515
Ala33Thr	10	-0.0908703416594108
Ala33Trp	10	-1.15332417912034
Ala33Val	10	0.0947686187812038
His34Ala	12.5	0.0988057774877547
His34Arg	12.5	0.142192366581858
His34Asn	12.5	0.385675903896095
His34Asp	12.5	0.412820606946369
His34Cys	12.5	-0.231888342046526
His34Gln	12.5	-0.0394190579047535
His34Glu	12.5	0.107611939101617
His34Gly	12.5	-0.382532213318949
His34Ile	12.5	-0.0288881438216535
His34Leu	12.5	-0.0793201621747333
His34Lys	12.5	-0.0368778927043554
His34Met	12.5	-0.006776693202724
His34Phe	12.5	-0.335692766162743
His34Pro	12.5	-1.97641831232317
His34Ser	12.5	0.0949040184901797
His34Thr	12.5	-0.032987844719008
His34Trp	12.5	-0.201785900327612
His34Tyr	12.5	-0.477301277851552
His34Val	12.5	0.00936021086926875
Ser35Ala	12.5	0.385145813849459
Ser35Arg	12.5	0.162353631498316
Ser35Asn	12.5	-0.00263699592854572
Ser35Asp	12.5	0.211230943872014
Ser35Cys	12.5	0.0510070859886156
Ser35Gln	12.5	-0.352517577548849
Ser35Glu	12.5	0.183423030761216
Ser35Gly	12.5	-0.0578698992636015
Ser35His	12.5	0.0749473866694652
Ser35Ile	12.5	0.106574458718067
Ser35Leu	12.5	-0.0738036329720066
Ser35Lys	12.5	-0.239204606731234
Ser35Met	12.5	0.091989651219011
Ser35Phe	12.5	0.123807851604686
Ser35Pro	12.5	-1.80608547631975
Ser35Thr	12.5	-0.0571033222310202
Ser35Trp	12.5	0.338722174521114
Ser35Tyr	12.5	-0.272784861894351
Ser35Val	12.5	-0.0120640316307385
Gly36Ala	9	-1.61685005685205
Gly36Arg	9	-1.44283560874907
Gly36Asn	9	-0.715258856833772
Gly36Asp	9	-1.90640807232561
Gly36Cys	9	-1.99612857027907
Gly36Gln	9	-1.90768847742662
Gly36Glu	9	-1.79788918714347
Gly36His	9	-1.59560552640716
Gly36Ile	9	-1.93013566347994
Gly36Leu	9	-1.81830162811695
Gly36Lys	9	-1.71338666500403
Gly36Met	9	-1.83887923677198
Gly36Phe	9	-2.02016118804492
Gly36Pro	9	-2.10349650423547
Gly36Ser	9	-1.79724227317532
Gly36Thr	9	-1.82395552481974
Gly36Trp	9	-1.9270707717628
Gly36Tyr	9	-1.77538968359749
Gly36Val	9	-1.98321555143292
Ala37Arg	7	0.0218492572484532
Ala37Asn	7	-1.21761935644504
Ala37Asp	7	-1.69071461130613
Ala37Cys	7	-0.0645173963112953
Ala37Gln	7	-0.115399650920038
Ala37Glu	7	-0.89492523979188
Ala37Gly	7	-1.62811927649042
Ala37His	7	-1.18216954589155
Ala37Leu	7	-0.302570536321054
Ala37Lys	7	-0.319526029814707
Ala37Met	7	0.014447642362831
Ala37Phe	7	-0.659143362440466
Ala37Pro	7	-1.77018245277192
Ala37Ser	7	-0.16430382916385
Ala37Thr	7	0.174392849021882
Ala37Trp	7	0.0217607311731189
Ala37Tyr	7	-0.232491515062264
Ala37Val	7	0.0938323238618253
Arg38Ala	3	-2.07069331976524
Arg38Asn	3	-2.00964711878952
Arg38Asp	3	-1.82175596830565
Arg38Cys	3	-2.14546026375646
Arg38Gln	3	-1.78460088426868
Arg38Glu	3	-1.94919354852249
Arg38Gly	3	-1.86026623486926
Arg38His	3	-1.96648553683028
Arg38Ile	3	-2.02323513887693
Arg38Leu	3	-2.07208928450337
Arg38Lys	3	-1.28968472728143
Arg38Met	3	-1.94505472262625
Arg38Phe	3	-2.01192690339051
Arg38Pro	3	-2.04222560125689
Arg38Ser	3	-1.99415522377108
Arg38Thr	3	-2.09124320950746
Arg38Trp	3	-2.03745122994732
Arg38Tyr	3	-1.93098367922324
Arg38Val	3	-1.91629764544446
Pro39Ala	4	0.088452930110074
Pro39Arg	4	-0.0319206354246178
Pro39Asn	4	-1.69093250652693
Pro39Asp	4	-2.02776916820648
Pro39Cys	4	0.93803609787693
Pro39Gln	4	-1.09354914016229
Pro39Glu	4	-1.74029745568631
Pro39Gly	4	-0.450820845998687
Pro39His	4	-0.106830529375123
Pro39Ile	4	1.38593650539015
Pro39Leu	4	0.163666229105599
Pro39Lys	4	-0.520522733013971
Pro39Met	4	-0.0277130057834545
Pro39Phe	4	-1.71657673923858
Pro39Ser	4	-0.0393960390604224
Pro39Thr	4	1.07859984084772
Pro39Trp	4	-1.74811672265771
Pro39Tyr	4	-0.294853030998465
Pro39Val	4	0.688912047126089
Cys40Ala	3	-1.21939457352885
Cys40Arg	3	-2.14497983394055
Cys40Asn	3	-2.02370474076012
Cys40Asp	3	-2.03582490408646
Cys40Gln	3	-2.29125081683355
Cys40Gly	3	-1.93569751879057
Cys40His	3	-2.06745310009859
Cys40Ile	3	-0.587574898501785
Cys40Leu	3	-1.98735880674912
Cys40Lys	3	-1.7288479662866
Cys40Met	3	-1.82624340568179
Cys40Phe	3	-1.81291758294955
Cys40Pro	3	-2.17921196758945
Cys40Ser	3	-1.34505165237127
Cys40Thr	3	-1.0949677357386
Cys40Trp	3	-1.74020013534962
Cys40Tyr	3	-1.82612659696836
Cys40Val	3	-0.201742448507471
Asp41Ala	5.5	-0.647309815486621
Asp41Arg	5.5	-0.904683863641666
Asp41Asn	5.5	-0.432406754807674
Asp41Cys	5.5	-1.63567965447359
Asp41Gln	5.5	-0.611667406256587
Asp41Glu	5.5	-0.0507981245273434
Asp41Gly	5.5	-1.81105570112636
Asp41His	5.5	-0.38248496520161
Asp41Ile	5.5	-1.01407713419818
Asp41Leu	5.5	-1.23820095081436
Asp41Lys	5.5	-0.835859539505459
Asp41Met	5.5	-0.592268087679594
Asp41Phe	5.5	-1.17766924726679
Asp41Pro	5.5	-1.84791831661596
Asp41Ser	5.5	-0.31829001433519
Asp41Thr	5.5	-0.586738910247142
Asp41Trp	5.5	-1.86268790906867
Asp41Tyr	5.5	-0.939933479131335
Asp41Val	5.5	-0.706921147832614
Ile42Ala	7.5	-1.91663879392415
Ile42Arg	7.5	-1.93296558996986
Ile42Asn	7.5	-1.96246843528698
Ile42Asp	7.5	-2.05791253432533
Ile42Cys	7.5	-1.90904192033404
Ile42Gln	7.5	-2.00306066025853
Ile42Glu	7.5	-1.98174686404979
Ile42Gly	7.5	-2.03023931248475
Ile42His	7.5	-1.89295030424042
Ile42Leu	7.5	-1.89546723848274
Ile42Lys	7.5	-2.0021208103602
Ile42Met	7.5	-1.91294558919864
Ile42Phe	7.5	-1.98862358799439
Ile42Pro	7.5	-2.13194932841776
Ile42Ser	7.5	-2.01044782475599
Ile42Thr	7.5	-1.97449521098116
Ile42Trp	7.5	-1.82412320900838
Ile42Tyr	7.5	-1.70635189119955
Ile42Val	7.5	-1.27060310937356
Ser43Ala	7.5	-1.41241946274288
Ser43Arg	7.5	-1.94012124558003
Ser43Asn	7.5	-1.99028152700322
Ser43Asp	7.5	-1.90336906490099
Ser43Cys	7.5	-2.00778638363854
Ser43Gln	7.5	-1.81657076215317
Ser43Glu	7.5	-1.82045504322453
Ser43Gly	7.5	-1.84172337991888
Ser43His	7.5	-1.83582464622301
Ser43Ile	7.5	-1.79746719376127
Ser43Leu	7.5	-1.91779272298513
Ser43Lys	7.5	-1.94130814569606
Ser43Met	7.5	-1.8957492617808
Ser43Phe	7.5	-1.84115461405962
Ser43Pro	7.5	-1.99542831216916
Ser43Thr	7.5	-1.91142725370151
Ser43Trp	7.5	-1.84216472350576
Ser43Tyr	7.5	-1.90256262560145
Ser43Val	7.5	-1.96150988082251
Arg44Ala	8	-0.761470776289221
Arg44Asn	8	-0.98819625750652
Arg44Asp	8	-1.95133701620489
Arg44Cys	8	-1.714221854834
Arg44Gln	8	-1.22662351471915
Arg44Glu	8	-1.53503876902892
Arg44Gly	8	-1.55951493993539
Arg44His	8	-0.925931024967831
Arg44Ile	8	-1.49422781390356
Arg44Leu	8	-1.60245053085591
Arg44Lys	8	-0.346635168254672
Arg44Met	8	-1.80767024088942
Arg44Phe	8	-1.82895523491856
Arg44Pro	8	-1.95604988375527
Arg44Ser	8	-1.41132369271216
Arg44Thr	8	-1.47737328289483
Arg44Trp	8	-1.66522616329787
Arg44Tyr	8	-0.945868126913315
Arg44Val	8	-1.25027925101221
Ile45Ala	11	-0.133089164073035
Ile45Arg	11	-0.0544057106564408
Ile45Asn	11	-0.814962861227715
Ile45Asp	11	-0.666612197247286
Ile45Cys	11	-0.5464548155005
Ile45Gln	11	-0.356681336172444
Ile45Glu	11	-0.598847587521921
Ile45Gly	11	-0.747058960536144
Ile45His	11	-0.184005980960483
Ile45Leu	11	0.00255799986524696
Ile45Lys	11	-0.0219521440594379
Ile45Met	11	0.226815488637835
Ile45Phe	11	-0.437681254156866
Ile45Pro	11	-2.09546209375403
Ile45Ser	11	-0.178823516638145
Ile45Thr	11	0.0576216714650215
Ile45Trp	11	-0.0641799820569622
Ile45Tyr	11	-0.073818420077826
Ile45Val	11	0.0129824490441601
Leu46Ala	7.5	-1.74257748154865
Leu46Arg	7.5	-2.00347562237833
Leu46Asn	7.5	-1.842144432522
Leu46Asp	7.5	-2.04488436023043
Leu46Cys	7.5	-0.607527646008704
Leu46Gln	7.5	-2.04421334446344
Leu46Glu	7.5	-2.0131485893499
Leu46Gly	7.5	-1.98044073460127
Leu46His	7.5	-1.86644245536096
Leu46Ile	7.5	-1.65609473012666
Leu46Lys	7.5	-2.02846156136174
Leu46Met	7.5	-0.713079770953556
Leu46Phe	7.5	-2.12484711064068
Leu46Pro	7.5	-1.88708271573749
Leu46Ser	7.5	-1.77870110125814
Leu46Thr	7.5	0.163928085214887
Leu46Trp	7.5	-2.82860701683217
Leu46Tyr	7.5	-2.06220361210702
Leu46Val	7.5	0.376685987181385
Gln47Ala	5	0.160147239245537
Gln47Arg	5	0.325406618971147
Gln47Asn	5	-1.81420132438337
Gln47Cys	5	0.732511428590215
Gln47Glu	5	-2.06756426772803
Gln47Gly	5	-1.75174636403556
Gln47His	5	-0.995548476600752
Gln47Leu	5	0.284776998664213
Gln47Lys	5	-0.537865163178794
Gln47Met	5	-0.150818832164237
Gln47Phe	5	-1.03169652742098
Gln47Pro	5	-1.94263096553688
Gln47Ser	5	-0.99555951795771
Gln47Thr	5	-1.88292057282004
Gln47Trp	5	-2.03349409886208
Gln47Tyr	5	-1.27969087496633
Gln47Val	5	-1.91871472966512
Val48Ala	3.5	-2.07882674587444
Val48Arg	3.5	-2.06873279336127
Val48Asn	3.5	-1.90985055484212
Val48Asp	3.5	-1.77454989095943
Val48Cys	3.5	-1.73960467172619
Val48Gln	3.5	-1.59834914001651
Val48Glu	3.5	-2.37600819959888
Val48Gly	3.5	-1.65411862016502
Val48Ile	3.5	0.1439516241891
Val48Leu	3.5	-2.12721922750629
Val48Lys	3.5	-1.58529936840888
Val48Met	3.5	-1.60646985991524
Val48Phe	3.5	-1.84229965699283
Val48Pro	3.5	-2.84481747435131
Val48Ser	3.5	-1.91645116580358
Val48Trp	3.5	-1.51806632761814
Ser49Ala	3	-1.55888445875162
Ser49Arg	3	-1.59320255598339
Ser49Asn	3	-2.30843044158972
Ser49Cys	3	-2.36618911774842
Ser49Gln	3	-1.65976398186672
Ser49Glu	3	-2.58767296220595
Ser49Gly	3	-2.24981440058026
Ser49His	3	-1.72134482796044
Ser49Ile	3	-1.89551110014881
Ser49Leu	3	-1.83132437095593
Ser49Lys	3	-1.87431249814371
Ser49Met	3	-1.92043755679408
Ser49Phe	3	-1.97186073613424
Ser49Pro	3	-2.56987901975347
Ser49Thr	3	-1.61002761173678
Ser49Trp	3	-1.71236408130144
Ser49Tyr	3	-1.98869117175258
Ser49Val	3	-1.5985225073833
Asn50Ala	4	0.085452621426465
Asn50Arg	4	-2.65010735268222
Asn50Asp	4	-1.98571054766707
Asn50Gln	4	0.690141271601472
Asn50Gly	4	1.08903376208797
Asn50His	4	-2.93282108246174
Asn50Ile	4	-1.79994505780886
Asn50Leu	4	-2.09314832751608
Asn50Lys	4	-3.75747623002386
Asn50Met	4	-0.889397319049665
Asn50Phe	4	1.95941967284042
Asn50Pro	4	1.62506033834843
Asn50Ser	4	0.514860410542029
Asn50Thr	4	-0.695647555944974
Asn50Trp	4	-1.35175181675461
Asn50Tyr	4	0.848527744636124
Asn50Val	4	-1.60836453685167
Gly51Ala	3.5	-2.83939920484027
Gly51Arg	3.5	-2.22376661235606
Gly51Asn	3.5	-2.03644411734305
Gly51Asp	3.5	-2.04138044982113
Gly51Cys	3.5	-2.48272971883599
Gly51Glu	3.5	-2.21168406204893
Gly51His	3.5	-1.41812658282863
Gly51Ile	3.5	-1.40877780285605
Gly51Leu	3.5	-2.0364565421779
Gly51Lys	3.5	-2.19810088001768
Gly51Met	3.5	-2.28866334569753
Gly51Phe	3.5	-1.68827511635431
Gly51Pro	3.5	-2.42293732272975
Gly51Ser	3.5	-3.21665582889371
Gly51Thr	3.5	-2.95355887327814
Gly51Trp	3.5	-1.98182031124378
Gly51Tyr	3.5	-1.95630572157319
Gly51Val	3.5	-1.91709675065798
Cys52Ala	4	-1.47144202053565
Cys52Arg	4	-1.91534072158975
Cys52Asn	4	-1.91717519958837
Cys52Asp	4	-1.79199554563255
Cys52Gln	4	-2.01120320499611
Cys52Glu	4	-2.16228790195395
Cys52Gly	4	-2.46809841737998
Cys52His	4	-1.60957380339549
Cys52Ile	4	-1.91666150819961
Cys52Leu	4	-1.80647281606121
Cys52Lys	4	-2.15163607835056
Cys52Met	4	-1.9674799822567
Cys52Phe	4	-2.02589500033648
Cys52Pro	4	-2.07498914104517
Cys52Ser	4	-2.19758526203299
Cys52Thr	4	-2.22054795077945
Cys52Trp	4	-1.88211680488815
Cys52Tyr	4	-1.92636919244161
Cys52Val	4	-2.02906980182189
Val53Ala	6	-1.79833086561203
Val53Arg	6	-1.89419372135403
Val53Asn	6	-2.14074746762247
Val53Asp	6	-1.85433935349316
Val53Cys	6	-1.7288920900135
Val53Gln	6	-2.164867212629
Val53Glu	6	-2.09495327705156
Val53Gly	6	-2.04543897722246
Val53His	6	-1.85673058565942
Val53Ile	6	-0.0122072115588532
Val53Leu	6	-1.47859217871991
Val53Lys	6	-1.97170676933267
Val53Met	6	-1.64352557975408
Val53Phe	6	-2.39562811884152
Val53Pro	6	-1.74745561320434
Val53Ser	6	-1.87421439165253
Val53Thr	6	-1.92237805537774
Val53Trp	6	-1.97738029951241
Ser54Ala	3.5	-2.11328423189081
Ser54Arg	3.5	-2.6856692433324
Ser54Asn	3.5	-2.2780659493326
Ser54Asp	3.5	-2.16329545614658
Ser54Cys	3.5	-1.24648668044297
Ser54Gln	3.5	-2.46215127725449
Ser54Glu	3.5	-2.15880756181135
Ser54Gly	3.5	-2.47205749708688
Ser54His	3.5	-1.68035159530545
Ser54Ile	3.5	-1.99353447811265
Ser54Leu	3.5	-2.06263822252102
Ser54Lys	3.5	-2.29018342345991
Ser54Met	3.5	-1.87839463692133
Ser54Phe	3.5	-1.8408252389957
Ser54Pro	3.5	-2.0274511151153
Ser54Thr	3.5	-1.93007624011047
Ser54Trp	3.5	-1.71237058955233
Ser54Tyr	3.5	-2.32609098767917
Ser54Val	3.5	-2.06657601299101
Lys55Arg	5	-2.59508869172469
Lys55Asn	5	-1.98153313891321
Lys55Gln	5	-2.04201605700277
Lys55Glu	5	-2.19596472997873
Lys55Gly	5	-2.50628673895006
Lys55His	5	-2.85461566382109
Lys55Leu	5	-2.12344375961389
Lys55Met	5	-1.99544942119986
Lys55Ser	5	-1.64123160263065
Lys55Thr	5	-1.90483205689858
Lys55Trp	5	-2.01381101358336
Lys55Tyr	5	-2.0795135191602
Lys55Val	5	-1.86378224857566
Ile56Arg	4.5	-2.230013786926
Ile56Asn	4.5	-2.02281593199369
Ile56Asp	4.5	-1.97378622172727
Ile56Gln	4.5	-2.14436115005449
Ile56Gly	4.5	-2.39195904052274
Ile56His	4.5	-1.87030034160452
Ile56Leu	4.5	0.0858631952416422
Ile56Lys	4.5	-1.33826362287726
Ile56Met	4.5	-1.41082074449087
Ile56Ser	4.5	-1.66914021285652
Ile56Thr	4.5	-1.91116138930782
Ile56Trp	4.5	-2.37480329813499
Ile56Tyr	4.5	-2.1536550737266
Leu57Ala	8	-1.70564649660514
Leu57Arg	8	-2.05262030993842
Leu57Gln	8	-1.7751888630593
Leu57Gly	8	-2.06946720276514
Leu57Ile	8	-1.64426036745364
Leu57Lys	8	-2.04113011699077
Leu57Met	8	-1.44415928259297
Leu57Phe	8	-1.8872936228955
Leu57Pro	8	-2.11021829340605
Leu57Ser	8	-2.67178567606928
Leu57Thr	8	-1.86649471004502
Leu57Trp	8	-2.12916309266877
Leu57Val	8	-2.0466288270911
Gly58Ala	8	0.268759805431504
Gly58Arg	8	-4.06505288589853
Gly58Asp	8	-1.32923107861187
Gly58Glu	8	-1.15821076925005
Gly58Ile	8	0.129569586685924
Gly58Leu	8	-0.734066798502901
Gly58Met	8	0.69879006093481
Gly58Phe	8	0.525961850660447
Gly58Pro	8	-1.68444356518737
Gly58Ser	8	-0.0832387407492678
Gly58Thr	8	0.519761973931521
Gly58Tyr	8	-0.0575515270476945
Gly58Val	8	-0.422622725603286
Arg59Ala	3	-2.06395112354868
Arg59Asn	3	-1.762571261214
Arg59Asp	3	-2.09128723878661
Arg59Cys	3	-1.68414450563314
Arg59Gln	3	-2.00595789993783
Arg59Glu	3	-1.87776288279286
Arg59Gly	3	-2.01281202920796
Arg59His	3	-0.729524660827416
Arg59Ile	3	-2.11839447499771
Arg59Leu	3	-1.09523560366444
Arg59Lys	3	-1.28493873633972
Arg59Met	3	-1.87273321256538
Arg59Phe	3	-1.98480211712673
Arg59Pro	3	-2.19587491650567
Arg59Ser	3	-1.86996019486027
Arg59Thr	3	-1.96869683833331
Arg59Trp	3	-1.09680821713665
Arg59Tyr	3	-1.51161249584977
Arg59Val	3	-2.3237972938991
Tyr60Ala	10	-1.87800232724224
Tyr60Arg	10	-2.06966543032969
Tyr60Asp	10	-1.11175553504165
Tyr60Cys	10	-1.68316705714788
Tyr60Gln	10	-1.82890562300174
Tyr60Glu	10	-2.1997264231598
Tyr60Gly	10	-1.90343311853623
Tyr60His	10	-1.85512569246003
Tyr60Ile	10	-1.47770546123231
Tyr60Leu	10	-1.77394390912296
Tyr60Lys	10	-2.82486686997873
Tyr60Met	10	-1.48901057465431
Tyr60Phe	10	0.0670858401404635
Tyr60Pro	10	-1.6311560080349
Tyr60Ser	10	-1.92246401548802
Tyr60Thr	10	-2.2443374733432
Tyr60Trp	10	-1.8063703417414
Tyr60Val	10	-2.08515213678524
Tyr61Ala	9	-0.287190002745403
Tyr61Arg	9	-0.763747153999242
Tyr61Asn	9	-0.834309875206874
Tyr61Asp	9	-1.99798465972577
Tyr61Cys	9	-1.21220356754983
Tyr61Gln	9	-0.671508709144927
Tyr61Glu	9	-1.32965444636154
Tyr61Gly	9	-1.41313794337116
Tyr61Ile	9	-0.611220767625531
Tyr61Leu	9	-0.882109770204763
Tyr61Lys	9	-0.0467718519103046
Tyr61Phe	9	-0.818059129642736
Tyr61Pro	9	-1.8206110878583
Tyr61Ser	9	-0.337390433421647
Tyr61Thr	9	-0.813866597906395
Tyr61Trp	9	-0.629547365841478
Tyr61Val	9	-0.242532795131933
Glu62Ala	12	0.460490168151255
Glu62Arg	12	0.244458140292824
Glu62Asn	12	-0.349982014666924
Glu62Cys	12	-1.30402916177819
Glu62Gln	12	0.456715078744543
Glu62Gly	12	-1.51198436236754
Glu62His	12	-1.01418661283419
Glu62Ile	12	-0.404868857035884
Glu62Leu	12	-0.0627690884024226
Glu62Lys	12	0.227260179557145
Glu62Met	12	-0.31929828124249
Glu62Phe	12	-1.83439580081227
Glu62Pro	12	-2.16718162822284
Glu62Ser	12	0.145586767465874
Glu62Thr	12	0.380252070894138
Glu62Trp	12	-2.29997041343632
Glu62Tyr	12	-1.86967891426701
Glu62Val	12	-0.0440615328253351
Thr63Ala	10	-2.04357431211995
Thr63Arg	10	-2.12719827095628
Thr63Asn	10	-1.85943833781026
Thr63Asp	10	-1.22205456813821
Thr63Cys	10	-1.52919626434608
Thr63Gln	10	-2.32327406869286
Thr63Glu	10	-2.02150598733146
Thr63Gly	10	-1.87004225591553
Thr63His	10	-1.83108916514716
Thr63Ile	10	-1.84545149750829
Thr63Leu	10	-1.8977093541583
Thr63Lys	10	-1.67740770200437
Thr63Met	10	-1.98059789609163
Thr63Pro	10	-1.89713917705499
Thr63Ser	10	-1.00177799845343
Thr63Trp	10	-1.91400494486075
Thr63Tyr	10	-1.73489190064741
Thr63Val	10	-1.96901233319418
Gly64Ala	12.5	-2.1399029485124
Gly64Arg	12.5	-1.81908154024886
Gly64Asn	12.5	-2.05962461544522
Gly64Asp	12.5	-2.11920450726839
Gly64Cys	12.5	-1.69600319684749
Gly64Gln	12.5	-1.83902471988481
Gly64Glu	12.5	-2.04846467202959
Gly64His	12.5	-2.02791788852936
Gly64Ile	12.5	-1.77069192402784
Gly64Leu	12.5	-1.74650869170757
Gly64Lys	12.5	-1.81433863344899
Gly64Met	12.5	-1.79175068314154
Gly64Phe	12.5	-1.1727000339245
Gly64Pro	12.5	-1.92363953588753
Gly64Ser	12.5	-1.90946470103745
Gly64Thr	12.5	-1.79567646371976
Gly64Trp	12.5	-1.83674466597254
Gly64Tyr	12.5	-2.00918198822029
Gly64Val	12.5	-1.93507269467323
Ser65Ala	9	-1.86176841817399
Ser65Arg	9	-1.47648942094602
Ser65Asn	9	-0.787694053528051
Ser65Asp	9	-0.03624549496472
Ser65Cys	9	0.543035857433428
Ser65Gln	9	-0.19466342613275
Ser65Glu	9	0.0660675818483085
Ser65Gly	9	-1.95310997126589
Ser65His	9	-0.975971649575106
Ser65Ile	9	-1.39788785716427
Ser65Leu	9	-0.565431411722253
Ser65Lys	9	-0.927673734220145
Ser65Met	9	-0.00299056142664966
Ser65Phe	9	-1.58572892114337
Ser65Pro	9	-2.52938478819588
Ser65Thr	9	-0.359834583378263
Ser65Trp	9	-1.73349446604129
Ser65Tyr	9	-1.73549358463579
Ser65Val	9	-1.52999485512445
Ile66Ala	7.5	-1.55982690020075
Ile66Arg	7.5	-1.79366825782663
Ile66Asn	7.5	-2.07754533315138
Ile66Asp	7.5	-1.74786812809809
Ile66Cys	7.5	-0.825001490571018
Ile66Gln	7.5	-1.69003163006198
Ile66Glu	7.5	-1.95025244929909
Ile66Gly	7.5	-1.89932513284583
Ile66His	7.5	-0.563500638861766
Ile66Leu	7.5	-0.842637343918526
Ile66Lys	7.5	-1.94483274112156
Ile66Met	7.5	-1.41989685614676
Ile66Phe	7.5	0.847281886127167
Ile66Pro	7.5	-1.98135119058608
Ile66Ser	7.5	-1.68075556771554
Ile66Thr	7.5	-1.01308983726256
Ile66Trp	7.5	-0.0161621517600388
Ile66Tyr	7.5	0.0226868489434517
Ile66Val	7.5	0.0119258411600223
Arg67Ala	5.5	-0.214061358359728
Arg67Asn	5.5	-0.779374876576879
Arg67Asp	5.5	-1.68286909755064
Arg67Cys	5.5	-0.539549536943278
Arg67Gln	5.5	0.239934951979979
Arg67Glu	5.5	0.543006225413542
Arg67Gly	5.5	-0.896323374642336
Arg67His	5.5	-1.30489710291994
Arg67Ile	5.5	-1.30414718572954
Arg67Leu	5.5	0.102623006020553
Arg67Lys	5.5	-0.143535732780589
Arg67Met	5.5	-0.354961503697671
Arg67Phe	5.5	-0.484730169080763
Arg67Pro	5.5	-2.01571632742897
Arg67Ser	5.5	-0.200591207079476
Arg67Thr	5.5	-0.0707949768108316
Arg67Trp	5.5	-1.17036264677047
Arg67Tyr	5.5	-0.386389920581209
Arg67Val	5.5	1.03483804763543
Pro68Ala	4	-0.709018228674839
Pro68Arg	4	-1.90659875958908
Pro68Asn	4	-1.59199580497498
Pro68Asp	4	-2.25257040219653
Pro68Cys	4	-1.89898930099524
Pro68Gln	4	-2.08912677881355
Pro68Glu	4	-2.21021859107966
Pro68Gly	4	-1.88787544635305
Pro68His	4	-1.93374347753634
Pro68Ile	4	-1.8926313254279
Pro68Leu	4	-1.79847034275491
Pro68Lys	4	-1.90510937759121
Pro68Met	4	-2.07626629192282
Pro68Phe	4	-1.87758370373209
Pro68Ser	4	-1.44812339660467
Pro68Thr	4	-1.83154401151434
Pro68Trp	4	-2.01248270915837
Pro68Tyr	4	-2.23174713064829
Pro68Val	4	-1.91474743208136
Arg69Ala	3	-1.60073206208335
Arg69Asn	3	-2.2618598919906
Arg69Asp	3	-1.74653346043405
Arg69Cys	3	-2.04804328978555
Arg69Gln	3	-1.7728544109817
Arg69Glu	3	-2.19386614908812
Arg69Gly	3	-1.93881638248619
Arg69His	3	-2.31605300532611
Arg69Ile	3	-0.993935141044929
Arg69Leu	3	-0.431846436033911
Arg69Lys	3	-0.0578177308543175
Arg69Met	3	-1.86351856768755
Arg69Phe	3	-2.05616375279216
Arg69Pro	3	-2.22544669252843
Arg69Ser	3	-1.94438742782946
Arg69Thr	3	-1.63344871044864
Arg69Trp	3	-2.28063515876176
Arg69Tyr	3	-2.19499472705287
Arg69Val	3	-0.847204609208162
Ala70Arg	3.5	-0.690584140052579
Ala70Asn	3.5	0.239296986857362
Ala70Asp	3.5	-2.02110411078538
Ala70Cys	3.5	0.596480054938064
Ala70Gln	3.5	-1.73185782797259
Ala70Glu	3.5	-1.95805186853875
Ala70Gly	3.5	2.53371747089489
Ala70His	3.5	-0.765203521590926
Ala70Ile	3.5	-1.30344765492599
Ala70Leu	3.5	-1.32062632536277
Ala70Lys	3.5	-2.16935269377705
Ala70Met	3.5	-0.49319636715387
Ala70Phe	3.5	-1.2850459174601
Ala70Pro	3.5	-3.01236638116742
Ala70Ser	3.5	2.54030254615704
Ala70Thr	3.5	1.04977616414454
Ala70Trp	3.5	0.590161300466218
Ala70Tyr	3.5	-1.30875609201817
Ala70Val	3.5	-1.69519890151257
Ile71Ala	3	0.963234319544271
Ile71Arg	3	-1.78888720730338
Ile71Asn	3	1.99300896597927
Ile71Asp	3	0.987565960547037
Ile71Cys	3	0.021361459134674
Ile71Gln	3	-1.21176321950896
Ile71Glu	3	3.00784914270665
Ile71Gly	3	-0.745833877183296
Ile71His	3	1.30513083721672
Ile71Leu	3	2.01359767901529
Ile71Lys	3	-0.870394284729365
Ile71Met	3	1.03564373521249
Ile71Phe	3	2.91815829264027
Ile71Pro	3	-3.43756367304424
Ile71Ser	3	0.484476290453601
Ile71Thr	3	1.0960204933766
Ile71Trp	3	1.78698363506396
Ile71Tyr	3	3.05978309393444
Ile71Val	3	0.0279665732052123
Gly72Ala	3	0.143712001790808
Gly72Arg	3	-0.905598713131641
Gly72Asn	3	-0.900628161398918
Gly72Asp	3	-1.73960115865336
Gly72Cys	3	0.0240576391328107
Gly72Gln	3	0.547420395274169
Gly72Glu	3	-1.88613017721374
Gly72His	3	-0.847965796461486
Gly72Ile	3	-1.73348788138029
Gly72Leu	3	-1.66856932726035
Gly72Lys	3	-1.52173454573927
Gly72Met	3	-0.810159783906334
Gly72Phe	3	-1.61647519526577
Gly72Pro	3	0.147067815974523
Gly72Ser	3	0.29225925810919
Gly72Thr	3	-0.809633896824123
Gly72Trp	3	-1.6395188121974
Gly72Tyr	3	-1.59811058546021
Gly72Val	3	-1.41642672967444
Gly73Ala	3	-0.675538050709351
Gly73Arg	3	-1.82157453484918
Gly73Asn	3	-1.24927798120686
Gly73Asp	3	-1.8283408362188
Gly73Cys	3	-1.49478488886764
Gly73Gln	3	-1.37973011267615
Gly73Glu	3	-1.74663162764236
Gly73His	3	-1.83436343491827
Gly73Ile	3	-1.77607229613943
Gly73Leu	3	-1.78949088894282
Gly73Lys	3	-1.82727771362672
Gly73Met	3	-1.85542624298328
Gly73Phe	3	-1.66202625294999
Gly73Pro	3	-1.90930526021625
Gly73Ser	3	-1.20563206160197
Gly73Thr	3	-1.7147030397063
Gly73Trp	3	-1.56386251536492
Gly73Tyr	3	-0.98878230012518
Gly73Val	3	-1.83500304256801
Ser74Ala	3	-1.28903380051789
Ser74Arg	3	-1.5840835498449
Ser74Asn	3	-1.3203273474613
Ser74Asp	3	-2.00580162660237
Ser74Cys	3	-0.799037369330606
Ser74Gln	3	-1.70326000845307
Ser74Glu	3	-1.91767946309308
Ser74Gly	3	2.28317507606462
Ser74His	3	-1.07412977085677
Ser74Ile	3	-1.71513132479058
Ser74Leu	3	-1.49370343525123
Ser74Lys	3	-1.22675740105378
Ser74Met	3	-0.487834841072572
Ser74Phe	3	-1.50787759653639
Ser74Pro	3	-1.52347133285884
Ser74Thr	3	-0.38372653316321
Ser74Trp	3	-0.911745811374947
Ser74Tyr	3	-1.51142345179902
Ser74Val	3	-1.67456552662902
Lys75Ala	3	-0.791145495359234
Lys75Arg	3	0.203898028952856
Lys75Asn	3	-1.59343982335821
Lys75Asp	3	-1.93769413693955
Lys75Cys	3	-1.68744163316255
Lys75Gln	3	-1.09620132964744
Lys75Glu	3	-1.94692041024803
Lys75Gly	3	-1.63785693912042
Lys75His	3	-1.21432767890418
Lys75Ile	3	-1.14774457275777
Lys75Leu	3	-0.809256150132481
Lys75Met	3	-1.1700613719705
Lys75Phe	3	-1.59173126216559
Lys75Pro	3	-1.64290527106588
Lys75Ser	3	-1.58321034836825
Lys75Thr	3	-1.21603078645727
Lys75Trp	3	-1.71028463897645
Lys75Tyr	3	-1.48097677092274
Lys75Val	3	-0.868759778851197
Pro76Ala	4	-0.171715119990234
Pro76Arg	4	0.551747675071957
Pro76Asn	4	-0.919354969180937
Pro76Asp	4	-1.85946138603372
Pro76Cys	4	-0.1940375805917
Pro76Gln	4	-1.60159125334466
Pro76Glu	4	-1.87236677367903
Pro76Gly	4	-1.62182882957333
Pro76His	4	-1.33695667903511
Pro76Ile	4	-1.3746454453975
Pro76Leu	4	-1.04655827551562
Pro76Lys	4	0.571155402715428
Pro76Met	4	-1.56811753592266
Pro76Phe	4	-1.79325625786814
Pro76Ser	4	-1.26647780187393
Pro76Thr	4	-1.17083343527703
Pro76Trp	4	-1.56902064167675
Pro76Tyr	4	-1.40616226932919
Pro76Val	4	-0.835971681216699
Arg77Ala	3	-1.94715867149526
Arg77Asn	3	-2.06596233920048
Arg77Asp	3	-1.90436041193737
Arg77Cys	3	-1.83578561695186
Arg77Gln	3	-1.86223276220318
Arg77Glu	3	-2.01679742486488
Arg77Gly	3	-2.08353238199791
Arg77His	3	-1.77932788676634
Arg77Ile	3	-1.85832064873131
Arg77Leu	3	-1.86081738050838
Arg77Lys	3	0.219207395129318
Arg77Met	3	-1.86212272448354
Arg77Phe	3	-1.79904503664285
Arg77Pro	3	-1.8989163379863
Arg77Ser	3	-1.57235157466395
Arg77Thr	3	-0.701745304898556
Arg77Trp	3	-1.75216735291652
Arg77Tyr	3	-1.65509756153665
Arg77Val	3	-1.80749280805848
Val78Ala	3	-1.89350758972952
Val78Arg	3	-0.919558151380749
Val78Asn	3	-2.1775851861612
Val78Asp	3	-1.88512042681258
Val78Cys	3	-2.06576569447417
Val78Gln	3	-1.92159268305709
Val78Glu	3	-1.83498860464011
Val78Gly	3	-1.918925865051
Val78His	3	-1.96290303592351
Val78Ile	3	-1.16445258226928
Val78Leu	3	-1.91692459107002
Val78Lys	3	-1.26799908940317
Val78Met	3	-2.00991173021239
Val78Phe	3	-2.0020245306575
Val78Pro	3	-1.93275960575258
Val78Ser	3	-1.93317361857527
Val78Thr	3	-1.51886491511716
Val78Trp	3	-1.74255846867072
Val78Tyr	3	-1.90642289864502
Ala79Arg	3	-0.416827963364875
Ala79Asn	3	-0.0578547758621433
Ala79Asp	3	-2.07057771718157
Ala79Cys	3	-2.0456237397738
Ala79Gln	3	-1.93983760645738
Ala79Glu	3	-2.00560733630024
Ala79Gly	3	-1.34030818531785
Ala79His	3	-1.72127382241958
Ala79Ile	3	-0.310381543435545
Ala79Leu	3	-0.157172767631569
Ala79Lys	3	-1.68263684771205
Ala79Met	3	0.0968150741096121
Ala79Phe	3	-1.15778908769368
Ala79Pro	3	-1.93075729427595
Ala79Ser	3	-0.578534298089115
Ala79Thr	3	-0.822260449966588
Ala79Trp	3	-1.88485080806177
Ala79Tyr	3	-2.11374410498823
Ala79Val	3	-0.994848093471775
Thr80Ala	5.5	-1.87371960202985
Thr80Arg	5.5	-0.536656127842395
Thr80Asn	5.5	-1.94162633604081
Thr80Asp	5.5	-2.0417542407182
Thr80Cys	5.5	-1.97239767944882
Thr80Gln	5.5	-1.98809433764224
Thr80Glu	5.5	-1.89561184332965
Thr80Gly	5.5	-1.71359915751227
Thr80His	5.5	-1.78907297761976
Thr80Ile	5.5	-1.44066499097449
Thr80Leu	5.5	-0.993900223621882
Thr80Lys	5.5	-1.08461998370903
Thr80Met	5.5	-1.92077673890008
Thr80Phe	5.5	-1.81331698382124
Thr80Pro	5.5	-1.85460525640966
Thr80Ser	5.5	-1.76783476930645
Thr80Trp	5.5	-2.07592136371659
Thr80Tyr	5.5	-1.89419397531949
Thr80Val	5.5	-1.10418262427561
Pro81Ala	8.5	-0.294510657064833
Pro81Arg	8.5	-0.320822788647458
Pro81Asn	8.5	-0.744116933503241
Pro81Asp	8.5	-0.793465099246682
Pro81Cys	8.5	-1.24195861518733
Pro81Gln	8.5	-0.343437706812879
Pro81Glu	8.5	-0.217617528489909
Pro81Gly	8.5	0.213821480833819
Pro81His	8.5	-0.500423663486768
Pro81Ile	8.5	-0.676897586799307
Pro81Leu	8.5	-0.825601111793569
Pro81Lys	8.5	-0.123147814592737
Pro81Met	8.5	-0.821880225071419
Pro81Phe	8.5	-1.05525339536625
Pro81Ser	8.5	-0.709387602464445
Pro81Thr	8.5	-0.541032316993319
Pro81Trp	8.5	-1.35121153389631
Pro81Tyr	8.5	-0.77689196433331
Pro81Val	8.5	-0.359368852132247
Glu82Ala	11	0.000501811649217032
Glu82Arg	11	0.00671542430864269
Glu82Asn	11	-0.0543795939544021
Glu82Asp	11	-0.172464075393847
Glu82Cys	11	-0.199195188421147
Glu82Gln	11	-0.0718053687981337
Glu82Gly	11	-0.572264554243311
Glu82His	11	-0.296503631307517
Glu82Ile	11	-0.115163426029659
Glu82Leu	11	0.173382483113233
Glu82Lys	11	0.00978449022605865
Glu82Met	11	0.0450194179990211
Glu82Phe	11	0.0315689055825601
Glu82Pro	11	0.0793383540986401
Glu82Ser	11	0.0957838116906364
Glu82Thr	11	0.0937665461404862
Glu82Trp	11	0.478257848156227
Glu82Tyr	11	-0.121665256108053
Glu82Val	11	-0.261619936335864
Val83Ala	8	-0.541452225172011
Val83Arg	8	-1.53794857749609
Val83Asn	8	-0.142677360331239
Val83Asp	8	-2.14615936563043
Val83Cys	8	-0.227499493142395
Val83Gln	8	-1.88773360203448
Val83Glu	8	-2.00210260074421
Val83Gly	8	-2.04355936740732
Val83His	8	-2.14979471528232
Val83Ile	8	-0.914526865898002
Val83Leu	8	-1.96511327320609
Val83Lys	8	-1.10240952037248
Val83Met	8	-2.0227900811219
Val83Pro	8	-2.03367453885604
Val83Ser	8	-1.57371889891605
Val83Thr	8	0.273763511963852
Val83Trp	8	-1.87864573065472
Val83Tyr	8	-2.08483990547971
Val84Ala	7.5	-1.68125006024607
Val84Arg	7.5	0.514996375028942
Val84Asn	7.5	-1.90143968764511
Val84Asp	7.5	-2.09090759773324
Val84Cys	7.5	-0.29673095684055
Val84Gln	7.5	-0.969165667574141
Val84Glu	7.5	-1.90107895090236
Val84Gly	7.5	-1.87947780240205
Val84His	7.5	-2.00400971706775
Val84Ile	7.5	-0.151336703348097
Val84Leu	7.5	-1.82181399480949
Val84Lys	7.5	0.659014684990087
Val84Met	7.5	-1.44482319037436
Val84Phe	7.5	-2.08624338816057
Val84Pro	7.5	-1.93838020856563
Val84Ser	7.5	-1.6034050274919
Val84Thr	7.5	-0.879792696938865
Val84Trp	7.5	-2.11471301468013
Val84Tyr	7.5	-2.1235738031677
Ser85Ala	12	0.0903525209779854
Ser85Arg	12	0.010349497300953
Ser85Asn	12	-0.111807533234078
Ser85Asp	12	-0.386069318140357
Ser85Cys	12	-0.0897975883640765
Ser85Gln	12	0.122697822659421
Ser85Glu	12	-0.17552616185302
Ser85Gly	12	0.105509500016402
Ser85His	12	-0.0276056565651794
Ser85Ile	12	-0.24087878407465
Ser85Leu	12	0.0496231757413876
Ser85Lys	12	0.163395281425229
Ser85Met	12	0.0731627222196862
Ser85Phe	12	-0.108323189907558
Ser85Pro	12	-2.02811600218934
Ser85Thr	12	-0.0675320920703535
Ser85Trp	12	0.0327358371144344
Ser85Tyr	12	0.157873469960811
Ser85Val	12	-0.308880324670528
Lys86Ala	13.5	0.387999985286014
Lys86Arg	13.5	0.0933296829538044
Lys86Asn	13.5	-0.00332263021533041
Lys86Asp	13.5	-2.27100528941676
Lys86Cys	13.5	0.0250784960212123
Lys86Gln	13.5	-0.452732189190447
Lys86Glu	13.5	-0.866796984390565
Lys86Gly	13.5	-0.152116092841125
Lys86His	13.5	-0.262009270506917
Lys86Ile	13.5	-1.31008331927805
Lys86Leu	13.5	-0.471003210858115
Lys86Met	13.5	-0.401191041917214
Lys86Phe	13.5	-0.201462291909261
Lys86Pro	13.5	-1.86087558281288
Lys86Ser	13.5	-0.135954056136942
Lys86Thr	13.5	0.158610433226841
Lys86Trp	13.5	-0.897262636235883
Lys86Tyr	13.5	-0.540441047356964
Lys86Val	13.5	-0.876680066717857
Ile87Ala	9.5	-1.01841745619209
Ile87Arg	9.5	-1.97991103709313
Ile87Asn	9.5	-1.95071230201669
Ile87Asp	9.5	-1.85877504121111
Ile87Cys	9.5	-0.681302907128561
Ile87Gln	9.5	-1.76933416173443
Ile87Glu	9.5	-1.39602190549074
Ile87Gly	9.5	-1.99005892637882
Ile87His	9.5	-2.48342371634803
Ile87Leu	9.5	0.330980650582623
Ile87Lys	9.5	-2.01679809962845
Ile87Met	9.5	-0.315549720466724
Ile87Phe	9.5	-1.79660555584939
Ile87Pro	9.5	-1.99055625826785
Ile87Ser	9.5	-1.65337018285665
Ile87Thr	9.5	-1.46959924397751
Ile87Trp	9.5	-1.62240483689647
Ile87Tyr	9.5	-2.04959582260276
Ile87Val	9.5	-0.312344231444041
Ala88Arg	13	-0.621977786744092
Ala88Asn	13	-0.195568820157952
Ala88Gly	13	-0.409171598414211
Ala88His	13	-0.580149439665152
Ala88Ile	13	-1.4741699048083
Ala88Leu	13	-0.378632346408923
Ala88Lys	13	-0.94618053843406
Ala88Met	13	-0.700112064018727
Ala88Phe	13	-0.43254773113373
Ala88Pro	13	-1.26445129081457
Ala88Ser	13	-0.0138613601651478
Ala88Thr	13	-0.385540776942864
Ala88Trp	13	-1.39772196516101
Ala88Val	13	-0.368122379503272
Gln89Ala	14.5	-0.188330211886922
Gln89Arg	14.5	0.205382750399348
Gln89Asn	14.5	0.176635967723884
Gln89Asp	14.5	-0.505107764771811
Gln89Cys	14.5	0.147690142447521
Gln89Glu	14.5	0.349847634516649
Gln89Gly	14.5	0.00733414499246887
Gln89His	14.5	-0.211509759642182
Gln89Ile	14.5	0.211345026072703
Gln89Leu	14.5	-0.0329293183185286
Gln89Lys	14.5	-0.0428750496855868
Gln89Met	14.5	-0.541661932393375
Gln89Phe	14.5	0.138121681221532
Gln89Pro	14.5	-1.96163915029056
Gln89Ser	14.5	-0.164378528258954
Gln89Thr	14.5	-0.513057928430773
Gln89Trp	14.5	0.097844009470097
Gln89Tyr	14.5	0.13707471520395
Gln89Val	14.5	-0.387805835938111
Tyr90Ala	11.5	-0.14326278963914
Tyr90Arg	11.5	-1.49835602548905
Tyr90Asn	11.5	-1.28342681017172
Tyr90Asp	11.5	-2.0006076517825
Tyr90Cys	11.5	-0.121007608379509
Tyr90Gln	11.5	-0.681038814159134
Tyr90Glu	11.5	-0.17090951690603
Tyr90Gly	11.5	-1.75656828105639
Tyr90His	11.5	-0.0815211853463556
Tyr90Ile	11.5	-0.330935990763023
Tyr90Leu	11.5	-0.0405676218989091
Tyr90Lys	11.5	-0.891252735289498
Tyr90Met	11.5	-0.0934464003425024
Tyr90Phe	11.5	-0.0261852802565805
Tyr90Pro	11.5	-2.15217271828179
Tyr90Ser	11.5	-0.0743742034734645
Tyr90Thr	11.5	0.0137778575084342
Tyr90Trp	11.5	-0.0870638108200961
Tyr90Val	11.5	-0.0189500576625639
Lys91Ala	7	-2.01948714171981
Lys91Arg	7	-1.32310036326631
Lys91Asn	7	-1.85057395315221
Lys91Cys	7	-1.74275718548544
Lys91Gln	7	-1.74748642873015
Lys91Glu	7	-2.44494102199138
Lys91Gly	7	-2.24475574384931
Lys91His	7	-2.03086064280685
Lys91Ile	7	-2.03758538991299
Lys91Leu	7	-1.87555728874002
Lys91Met	7	-1.80866258685235
Lys91Phe	7	-1.95753814139498
Lys91Pro	7	-1.82618229009337
Lys91Ser	7	-1.74823993609092
Lys91Thr	7	-2.12133919516006
Lys91Trp	7	-1.93944098321136
Lys91Tyr	7	-2.06261136630626
Lys91Val	7	-1.6119960442155
Arg92Ala	13	0.0295968827183888
Arg92Asn	13	0.309347662146481
Arg92Asp	13	-0.102817281456637
Arg92Cys	13	0.0640847574399421
Arg92Gln	13	0.0742984372548792
Arg92Glu	13	-0.559385862553182
Arg92Gly	13	-0.230941797668705
Arg92His	13	0.0804626235194723
Arg92Ile	13	-0.149169217472933
Arg92Leu	13	-0.306890836161051
Arg92Lys	13	0.193066502284028
Arg92Met	13	0.133895033927962
Arg92Phe	13	-0.19382804004935
Arg92Ser	13	-0.325280340888854
Arg92Thr	13	0.33347523844328
Arg92Trp	13	-0.884747356093639
Arg92Tyr	13	0.9390588309658
Arg92Val	13	-0.400342176514882
Glu93Ala	14	-0.152336825795586
Glu93Arg	14	-0.380707951372843
Glu93Asn	14	-0.084713158589504
Glu93Asp	14	-0.451654857734472
Glu93Cys	14	-0.306635141690594
Glu93Gln	14	-0.254185006962515
Glu93Gly	14	-0.172989185641465
Glu93His	14	-0.05118188656893
Glu93Ile	14	-0.138388871584032
Glu93Leu	14	-0.158677762203644
Glu93Lys	14	0.00247029642163277
Glu93Met	14	-0.150569385273566
Glu93Phe	14	-0.466274660777221
Glu93Pro	14	-1.78213514212077
Glu93Ser	14	-0.315623289697508
Glu93Thr	14	0.442792261634908
Glu93Trp	14	-1.29186047641782
Glu93Tyr	14	-0.256124108334134
Glu93Val	14	-0.436380386494554
Cys94Ala	9.5	-0.057436383981492
Cys94Arg	9.5	-0.113552185122505
Cys94Asn	9.5	0.0746889513784508
Cys94Asp	9.5	0.266372990051112
Cys94Gln	9.5	0.169697204518379
Cys94Glu	9.5	0.0676715077483436
Cys94Gly	9.5	-0.0390504694513574
Cys94His	9.5	0.611806782438503
Cys94Ile	9.5	-0.146695575287471
Cys94Leu	9.5	-0.00519208371364144
Cys94Lys	9.5	0.0265765777955176
Cys94Met	9.5	-0.0814537852415507
Cys94Phe	9.5	-0.21617727618182
Cys94Pro	9.5	-1.24194970304754
Cys94Ser	9.5	0.000220556017587192
Cys94Thr	9.5	-0.0233636002999358
Cys94Trp	9.5	-0.167774773239422
Cys94Tyr	9.5	-0.104264096233926
Cys94Val	9.5	0.0652138023655771
Pro95Ala	7.5	0.588930364260888
Pro95Arg	7.5	0.794825385755196
Pro95Asn	7.5	-0.0430247628617249
Pro95Cys	7.5	-0.0919141252972926
Pro95Gln	7.5	-0.130580075059334
Pro95Glu	7.5	-0.50909822284694
Pro95Gly	7.5	-0.630799482022186
Pro95Ile	7.5	-0.165151190534287
Pro95Leu	7.5	-0.132609769258868
Pro95Met	7.5	-0.255361498110265
Pro95Ser	7.5	0.196509546083342
Pro95Thr	7.5	-0.342936282155077
Pro95Tyr	7.5	-0.635700070938133
Pro95Val	7.5	-0.130362092461801
Ser96Ala	7	-1.05461725746518
Ser96Arg	7	0.192102432269936
Ser96Asn	7	0.0272789154066819
Ser96Asp	7	0.210408190838963
Ser96Cys	7	-0.811399027085747
Ser96Gln	7	-0.250488128382548
Ser96Glu	7	-0.412982548428272
Ser96Gly	7	0.0958317255349446
Ser96His	7	0.078969543235611
Ser96Ile	7	-0.716367576566448
Ser96Leu	7	-0.679586804354633
Ser96Lys	7	0.618477039854601
Ser96Met	7	-1.07720612009787
Ser96Phe	7	-0.157659509613874
Ser96Pro	7	-0.209746009521828
Ser96Thr	7	-0.179229083340162
Ser96Trp	7	-0.663254831927596
Ser96Tyr	7	0.267875593849951
Ser96Val	7	0.158686178126856
Ile97Ala	4.5	0.270604991871478
Ile97Arg	4.5	-0.446291174663682
Ile97Asn	4.5	0.10848931476602
Ile97Asp	4.5	-0.307084590707536
Ile97Cys	4.5	0.321435756536872
Ile97Gln	4.5	-0.508179917420493
Ile97Glu	4.5	0.551265550161406
Ile97Gly	4.5	0.0411574702528181
Ile97His	4.5	-0.422396126720577
Ile97Leu	4.5	0.044597229769499
Ile97Lys	4.5	-0.142568570825193
Ile97Met	4.5	-0.342247560307916
Ile97Phe	4.5	-0.823669031973214
Ile97Ser	4.5	-0.122172205135614
Ile97Thr	4.5	0.180069822698659
Ile97Trp	4.5	-0.231416055900813
Ile97Tyr	4.5	-2.13024767726385
Ile97Val	4.5	0.306213470742857
Phe98Ala	3.5	-1.48141113751663
Phe98Arg	3.5	-0.0865216983666306
Phe98Asn	3.5	-2.12627437823942
Phe98Asp	3.5	-1.90162742119246
Phe98Cys	3.5	-1.46841916711585
Phe98Gln	3.5	-2.00123606629663
Phe98Glu	3.5	-2.00083836919227
Phe98Gly	3.5	-2.0270721121485
Phe98His	3.5	-0.31786299902449
Phe98Ile	3.5	-1.78380993378173
Phe98Leu	3.5	-1.91571955320801
Phe98Lys	3.5	-0.373963700785803
Phe98Met	3.5	-1.80497945034254
Phe98Pro	3.5	-0.924134995625432
Phe98Ser	3.5	-2.07034296632934
Phe98Thr	3.5	-1.76912034037616
Phe98Trp	3.5	-1.2511097948498
Phe98Tyr	3.5	0.138742256248597
Phe98Val	3.5	-0.789869080570904
Ala99Arg	3.5	-1.82929671418612
Ala99Asn	3.5	-1.93584486705772
Ala99Asp	3.5	-1.99978942291223
Ala99Cys	3.5	-2.15525685170608
Ala99Gln	3.5	-2.20642937795168
Ala99Glu	3.5	-1.94441936160684
Ala99Gly	3.5	-0.270423873046932
Ala99His	3.5	-2.08755145187932
Ala99Ile	3.5	-2.1395628715996
Ala99Leu	3.5	-2.00683819994148
Ala99Lys	3.5	-1.88243385787289
Ala99Met	3.5	-2.23155726832237
Ala99Phe	3.5	-1.8848340616154
Ala99Pro	3.5	-1.90502443145892
Ala99Ser	3.5	-1.67200343779281
Ala99Thr	3.5	-2.12344981973537
Ala99Trp	3.5	-1.91888405229629
Ala99Tyr	3.5	-1.9242194886529
Ala99Val	3.5	-2.00511742168021
Trp100Ala	3	-2.10363523834437
Trp100Arg	3	-1.78407613831886
Trp100Asn	3	-2.00421284761891
Trp100Asp	3	-2.25763305108794
Trp100Cys	3	-1.9578252218654
Trp100Gln	3	-2.19926539095866
Trp100Glu	3	-2.10284419140666
Trp100Gly	3	-1.99584864803922
Trp100His	3	-0.156048055402939
Trp100Ile	3	-2.11641442819247
Trp100Leu	3	-1.94745852760443
Trp100Lys	3	-1.71608661463304
Trp100Met	3	-2.14630780612763
Trp100Phe	3	-1.89302009568984
Trp100Pro	3	-2.28148778982909
Trp100Ser	3	-2.0664771998803
Trp100Thr	3	-2.10276856122955
Trp100Tyr	3	-1.79575483600874
Trp100Val	3	-2.12325144782061
Glu101Ala	6.5	-0.431281046308643
Glu101Arg	6.5	0.254586684722466
Glu101Asn	6.5	0.0685985067151069
Glu101Asp	6.5	-2.04772491413437
Glu101Cys	6.5	-0.241123057395882
Glu101Gln	6.5	-1.03865522290716
Glu101Gly	6.5	-0.00448095368391499
Glu101His	6.5	-0.576756836396912
Glu101Ile	6.5	0.0156542167954949
Glu101Leu	6.5	-0.705329990884509
Glu101Lys	6.5	0.146715175186181
Glu101Met	6.5	-0.505623462263917
Glu101Phe	6.5	-1.40866233298256
Glu101Pro	6.5	-2.0869139833551
Glu101Ser	6.5	-0.891625618549898
Glu101Thr	6.5	-1.41947387000538
Glu101Trp	6.5	-1.60410046425616
Glu101Tyr	6.5	-1.57298078815112
Glu101Val	6.5	-0.196386353669713
Ile102Ala	7	-2.53640886355664
Ile102Arg	7	-2.08876902093805
Ile102Asn	7	-1.74325944470869
Ile102Asp	7	-2.14374418773737
Ile102Cys	7	-2.09068438314824
Ile102Gln	7	-0.773623632062856
Ile102Glu	7	-2.16111852866465
Ile102Gly	7	-2.0620028902592
Ile102His	7	-1.995555130289
Ile102Leu	7	-0.281056393987874
Ile102Lys	7	-1.91831889703036
Ile102Met	7	0.18607930412015
Ile102Pro	7	-2.16406418840022
Ile102Ser	7	-1.53989314459046
Ile102Thr	7	-1.86732830711889
Ile102Trp	7	-1.98835628140762
Ile102Tyr	7	-1.87861397583104
Ile102Val	7	-2.08113029563592
Arg103Ala	6.5	0.176730589014692
Arg103Asn	6.5	-1.66916390888203
Arg103Asp	6.5	-1.76754760282613
Arg103Cys	6.5	-0.981379370512077
Arg103Gln	6.5	-0.658794565328041
Arg103Glu	6.5	-1.81431185675573
Arg103Gly	6.5	-0.940703062544984
Arg103His	6.5	-1.87884524045123
Arg103Ile	6.5	-1.43938116566868
Arg103Leu	6.5	-1.79871038337098
Arg103Lys	6.5	-0.380909496979831
Arg103Met	6.5	-1.71800625514695
Arg103Phe	6.5	-2.12094312076867
Arg103Pro	6.5	-1.90990295112535
Arg103Ser	6.5	-1.48587264114474
Arg103Thr	6.5	-2.1725263908967
Arg103Trp	6.5	-1.71171013888479
Arg103Tyr	6.5	-1.81587033346058
Arg103Val	6.5	-1.67293525570007
Asp104Ala	9.5	-0.0890157355657957
Asp104Arg	9.5	0.468696105983833
Asp104Asn	9.5	0.102600516040934
Asp104Cys	9.5	-0.236316664522709
Asp104Gln	9.5	0.0458111331386188
Asp104Glu	9.5	0.00342511571521253
Asp104Gly	9.5	-0.443581380930048
Asp104His	9.5	-0.459815521806903
Asp104Ile	9.5	-0.636135896467932
Asp104Leu	9.5	-1.01381603692318
Asp104Lys	9.5	-0.246823730542643
Asp104Met	9.5	-0.176958093520991
Asp104Phe	9.5	-0.0711321292996798
Asp104Pro	9.5	-1.66871663811636
Asp104Ser	9.5	-0.113671346277619
Asp104Thr	9.5	-0.833925890808375
Asp104Trp	9.5	-1.59199902298397
Asp104Tyr	9.5	-0.253228196221674
Asp104Val	9.5	-0.319208708490777
Arg105Ala	12	-0.00408298211698366
Arg105Asn	12	-0.189015333983442
Arg105Asp	12	-0.955654937844798
Arg105Cys	12	0.155175626576821
Arg105Gln	12	-0.00140450023883609
Arg105Glu	12	-0.10054232083755
Arg105Gly	12	0.0218128179561798
Arg105His	12	-0.172913796762886
Arg105Ile	12	-0.502426068440403
Arg105Leu	12	0.197167261540823
Arg105Lys	12	0.163052218682932
Arg105Met	12	-0.0504182567519003
Arg105Phe	12	-0.244194292773387
Arg105Pro	12	-1.90282036123682
Arg105Ser	12	-0.149135231759759
Arg105Thr	12	0.072624116730859
Arg105Trp	12	-0.368004806794064
Arg105Tyr	12	-0.193398350469898
Arg105Val	12	-0.493070001974451
Leu106Ala	10	-2.17542536546798
Leu106Arg	10	-2.0359399469625
Leu106Asn	10	-1.95301148570862
Leu106Cys	10	-0.537386864607777
Leu106Gln	10	-2.34370384990261
Leu106Glu	10	-2.26363373432658
Leu106Gly	10	-1.89687785910557
Leu106His	10	-2.06081859928186
Leu106Ile	10	-1.45451059947379
Leu106Lys	10	-2.06188998980095
Leu106Met	10	-1.12953554315933
Leu106Phe	10	-2.0977533673476
Leu106Pro	10	-2.24429335774922
Leu106Ser	10	-1.93347072305667
Leu106Thr	10	-1.88767510647957
Leu106Trp	10	-2.05808924478741
Leu106Tyr	10	-1.87378004290107
Leu106Val	10	-1.75588601060141
Leu107Ala	11.5	0.233804887593611
Leu107Arg	11.5	-0.234772695802997
Leu107Asn	11.5	-0.304674784332165
Leu107Asp	11.5	-0.37045308133246
Leu107Cys	11.5	-0.444313941123653
Leu107Gln	11.5	0.16585072438095
Leu107Glu	11.5	0.0818785841814655
Leu107Gly	11.5	0.11257892029466
Leu107His	11.5	-0.483594881496209
Leu107Ile	11.5	-0.521499074064264
Leu107Lys	11.5	-0.347875351925207
Leu107Met	11.5	0.240284852034249
Leu107Phe	11.5	0.160814209950465
Leu107Pro	11.5	-1.34826273646202
Leu107Ser	11.5	-0.00322079103350337
Leu107Thr	11.5	0.15414346827413
Leu107Trp	11.5	-0.0581917912753616
Leu107Tyr	11.5	0.0874484343011295
Leu107Val	11.5	-0.370705163656944
Ser108Ala	16	-0.040373765672169
Ser108Arg	16	-0.0786051580698368
Ser108Asn	16	0.167961966435626
Ser108Asp	16	-0.0795429929970215
Ser108Cys	16	-0.286087949434028
Ser108Gln	16	0.00180570904652555
Ser108Glu	16	-0.0168756059478241
Ser108Gly	16	0.0861426188700047
Ser108His	16	0.0279595018893612
Ser108Ile	16	0.0165193886054142
Ser108Leu	16	0.172607020612143
Ser108Lys	16	0.0688351468848785
Ser108Met	16	0.0835847456057683
Ser108Phe	16	-0.0319990707764024
Ser108Pro	16	-2.20118893776937
Ser108Thr	16	-0.077430005654942
Ser108Trp	16	-0.171885444991783
Ser108Tyr	16	-0.200275283826975
Ser108Val	16	0.0645447950847284
Glu109Ala	17.5	-0.0430714582357359
Glu109Arg	17.5	0.0848534062503683
Glu109Asn	17.5	0.0231457944112403
Glu109Asp	17.5	-0.267878584869478
Glu109Cys	17.5	-0.0735856148757161
Glu109Gln	17.5	0.164506099643694
Glu109Gly	17.5	-0.184591226200818
Glu109His	17.5	-0.138276527808361
Glu109Ile	17.5	-0.265026934014074
Glu109Leu	17.5	0.00333353666208369
Glu109Lys	17.5	0.202130403303347
Glu109Met	17.5	-0.0780863092220176
Glu109Phe	17.5	-0.04601442999701
Glu109Pro	17.5	-1.79763180416292
Glu109Ser	17.5	0.0741021367622028
Glu109Thr	17.5	0.185177980626199
Glu109Trp	17.5	-0.569479363631976
Glu109Tyr	17.5	-0.22779028082513
Glu109Val	17.5	-0.231593453375793
Gly110Ala	15.5	-0.0662188800541026
Gly110Arg	15.5	-0.141353643773038
Gly110Cys	15.5	-0.207529395859625
Gly110Gln	15.5	-0.00719766870563365
Gly110Glu	15.5	-0.373359974577803
Gly110His	15.5	0.49808420447368
Gly110Ile	15.5	-0.349886792331693
Gly110Leu	15.5	0.175272885197672
Gly110Lys	15.5	0.00753684715632996
Gly110Met	15.5	-0.15791878861299
Gly110Pro	15.5	-1.61727522203922
Gly110Ser	15.5	-0.267884091811857
Gly110Thr	15.5	0.185926650824484
Gly110Trp	15.5	-0.202173970239083
Gly110Tyr	15.5	-0.334585815821209
Gly110Val	15.5	-0.115172661907607
Val111Ala	12.5	-0.0547795617050624
Val111Arg	12.5	0.0854501586805125
Val111Asn	12.5	-0.4793439322083
Val111Asp	12.5	-0.146112044015121
Val111Cys	12.5	-0.315103608594288
Val111Gln	12.5	-0.374666729381302
Val111Glu	12.5	-0.993273815935908
Val111Gly	12.5	-0.467096980501313
Val111His	12.5	0.801889056329265
Val111Ile	12.5	-0.14463677080049
Val111Leu	12.5	-0.0130567990197545
Val111Lys	12.5	-0.0912716293271894
Val111Met	12.5	-0.191162433007109
Val111Phe	12.5	-0.990655108850182
Val111Pro	12.5	-0.0931173846582096
Val111Ser	12.5	-0.402124855445239
Val111Thr	12.5	-0.0505188054722425
Val111Trp	12.5	-0.466056996392886
Val111Tyr	12.5	0.307008042767609
Cys112Ala	10	-0.759359453917
Cys112Arg	10	-0.776639623024532
Cys112Asn	10	-0.951732676140242
Cys112Gln	10	-1.49728502348488
Cys112Glu	10	-1.86284343801905
Cys112Gly	10	-1.49357454335411
Cys112His	10	-0.951850685945053
Cys112Ile	10	-0.892622069042678
Cys112Leu	10	-1.77168724843892
Cys112Lys	10	-1.81886493083242
[truncated: 412 more rows]
