# Supplementary material for: Deep mutational scanning quantifies DNA binding and predicts clinical outcomes of PAX6 variants
Source: Mol Syst Biol. 2024 Jun 7;20(7):825–44. doi: 10.1038/s44320-024-00043-8 (PMC11219921; doi:10.1038/s44320-024-00043-8)
Supplement: Supplementary file 6 — Source data Fig. 3 [file 44320_2024_43_MOESM6_ESM.zip › fig_3c_source_data.tsv]

variant	region	score_le9_g418_aa
Gln2Ala	Other	0.0675328007079781
Gln2Arg	Other	-0.00139494192865897
Gln2Asn	Other	-0.00763445733692958
Gln2Asp	Other	-0.200791968418799
Gln2Cys	Other	-0.160067287254634
Gln2Glu	Other	-0.0741215681784464
Gln2Gly	Other	-0.182194110939642
Gln2His	Other	0.0779345996682883
Gln2Ile	Other	-0.21297287892562
Gln2Leu	Other	0.0574597982826113
Gln2Lys	Other	-0.23877157227586
Gln2Met	Other	-0.124307325659479
Gln2Phe	Other	-0.202041664648997
Gln2Pro	Other	-0.00963836026648179
Gln2Ser	Other	0.0799085244109192
Gln2Ter	Other	-1.76704562508306
Gln2Thr	Other	0.0227755797726807
Gln2Trp	Other	-0.0726101561081585
Gln2Tyr	Other	-0.233888226194527
Gln2Val	Other	-0.0295770768210248
Asn3Ala	Other	0.290498751467813
Asn3Arg	Other	-0.00412648121130266
Asn3Asp	Other	-0.191910522483139
Asn3Cys	Other	-0.358936080260627
Asn3Gln	Other	0.0340067745893391
Asn3Glu	Other	0.000280131079613888
Asn3Gly	Other	-0.131087904102665
Asn3His	Other	-0.118385772440837
Asn3Ile	Other	-0.0361644688275828
Asn3Leu	Other	-0.108247440948129
Asn3Lys	Other	0.108175931842441
Asn3Met	Other	-0.12010658209176
Asn3Phe	Other	0.052905629307336
Asn3Pro	Other	0.0191231689988514
Asn3Ser	Other	0.019532486017622
Asn3Ter	Other	-1.84916816222862
Asn3Thr	Other	0.00485526170495554
Asn3Trp	Other	-0.539138537733025
Asn3Tyr	Other	-0.364706183432769
Asn3Val	Other	-0.12663062864337
Ser4Ala	PAI	-0.0619977944512797
Ser4Arg	PAI	-0.11337682617425
Ser4Asn	PAI	-0.079611056596443
Ser4Asp	PAI	-0.408785680084112
Ser4Cys	PAI	-0.0401041820006798
Ser4Gln	PAI	0.0153955393820091
Ser4Glu	PAI	0.0940068000862073
Ser4Gly	PAI	-0.0228733861815424
Ser4His	PAI	-0.0899143193167014
Ser4Ile	PAI	-0.0502360580742174
Ser4Leu	PAI	0.0542659618765464
Ser4Lys	PAI	0.152803294871835
Ser4Met	PAI	0.0740780386836626
Ser4Phe	PAI	-0.0781326246215244
Ser4Pro	PAI	0.0937302987533011
Ser4Ter	PAI	-1.66176149820451
Ser4Thr	PAI	0.0838935138984995
Ser4Trp	PAI	0.22959722563451
Ser4Tyr	PAI	-0.227539561780607
Ser4Val	PAI	-0.130588377014233
His5Ala	PAI	0.0171603135553937
His5Arg	PAI	-0.196814309925225
His5Asn	PAI	-0.0972716200498582
His5Asp	PAI	-0.932154234570579
His5Cys	PAI	0.0342088266220539
His5Gln	PAI	-0.0328647036425043
His5Glu	PAI	-0.768763088499627
His5Gly	PAI	-0.126459524357635
His5Ile	PAI	-0.0461156521231501
His5Leu	PAI	-0.246116385034858
His5Lys	PAI	0.035190406487811
His5Met	PAI	-0.291429969599353
His5Phe	PAI	-0.513081262429411
His5Pro	PAI	0.0667129226062806
His5Ser	PAI	-0.194110406379961
His5Ter	PAI	-1.87525530706953
His5Thr	PAI	-0.073023757094306
His5Trp	PAI	-0.667512561121969
His5Tyr	PAI	-0.168984654404236
His5Val	PAI	0.0632976431981271
Ser6Ala	PAI	0.105019551430473
Ser6Arg	PAI	-0.0379205899699295
Ser6Asn	PAI	-0.249500113570468
Ser6Asp	PAI	-0.891432593254725
Ser6Cys	PAI	-0.00793484469325545
Ser6Gln	PAI	-0.0180526304813591
Ser6Glu	PAI	-0.461501418947765
Ser6Gly	PAI	0.0103235727792823
Ser6His	PAI	0.340395276182704
Ser6Ile	PAI	-0.0546731928972597
Ser6Leu	PAI	-0.151862978680143
Ser6Lys	PAI	-0.00395559825229164
Ser6Met	PAI	-0.283060806284554
Ser6Phe	PAI	-0.521076154521628
Ser6Pro	PAI	0.10270955140828
Ser6Ter	PAI	-1.86788235189678
Ser6Thr	PAI	-0.139458908001138
Ser6Trp	PAI	-0.583985725023741
Ser6Tyr	PAI	-0.330219742043762
Ser6Val	PAI	-0.415915370532975
Gly7Ala	PAI	-0.0229545616451086
Gly7Arg	PAI	-0.59863280705444
Gly7Asn	PAI	-0.414160095787749
Gly7Asp	PAI	-1.12606573764004
Gly7Cys	PAI	-0.423306113702949
Gly7Gln	PAI	-0.608206426440152
Gly7Glu	PAI	-0.979630116452766
Gly7His	PAI	-0.3460254459006
Gly7Ile	PAI	-1.54665913168505
Gly7Leu	PAI	-0.557777008328678
Gly7Lys	PAI	-0.532046292147193
Gly7Met	PAI	-0.220908705273711
Gly7Phe	PAI	-1.17737477170071
Gly7Pro	PAI	-1.18176442146495
Gly7Ser	PAI	-0.547339188852894
Gly7Ter	PAI	-1.82121308228943
Gly7Thr	PAI	-0.293390530875958
Gly7Trp	PAI	-1.42337662334364
Gly7Tyr	PAI	-0.811406282860307
Gly7Val	PAI	-1.40228302302648
Val8Ala	PAI	-1.99095233154533
Val8Arg	PAI	-0.0894231466547684
Val8Asn	PAI	-2.0267220981772
Val8Asp	PAI	-2.23422844332022
Val8Cys	PAI	-1.56967765672999
Val8Gln	PAI	-1.53646690607719
Val8Glu	PAI	-2.05131152398024
Val8Gly	PAI	-2.02364561443014
Val8His	PAI	-1.236726710315
Val8Ile	PAI	-0.280647615830713
Val8Leu	PAI	-0.822974230873981
Val8Lys	PAI	-1.0772214438356
Val8Met	PAI	-0.862172019076802
Val8Phe	PAI	-0.899548264111354
Val8Pro	PAI	-2.0200177493042
Val8Ser	PAI	-1.83751849281227
Val8Ter	PAI	-1.43582890026996
Val8Thr	PAI	-0.706577510071222
Val8Trp	PAI	-1.87694785263656
Val8Tyr	PAI	-1.19369141388808
Asn9Ala	PAI	-2.16840322133672
Asn9Arg	PAI	-2.14972968421655
Asn9Asp	PAI	-1.93864487509757
Asn9Cys	PAI	-2.11179766767995
Asn9Gln	PAI	-2.04159234316008
Asn9Glu	PAI	-2.03341007584139
Asn9Gly	PAI	-1.97007659702647
Asn9His	PAI	-2.25703413031643
Asn9Ile	PAI	-1.97140983448749
Asn9Leu	PAI	-1.90995413318186
Asn9Lys	PAI	-2.02385320859215
Asn9Met	PAI	-1.91847063332133
Asn9Phe	PAI	-1.86804599810476
Asn9Pro	PAI	-1.63216882416882
Asn9Ser	PAI	-1.89845544621715
Asn9Ter	PAI	-1.87364753721779
Asn9Thr	PAI	-1.96563551543662
Asn9Trp	PAI	-1.80598393281843
Asn9Tyr	PAI	-2.20113776470796
Asn9Val	PAI	-2.08800530848557
Gln10Ala	PAI	0.197545501896665
Gln10Arg	PAI	-0.704344187987759
Gln10Asn	PAI	-0.970079319677419
Gln10Asp	PAI	-2.01663592924916
Gln10Cys	PAI	-0.996280931365867
Gln10Glu	PAI	-1.98530099894325
Gln10Gly	PAI	-1.80285825686701
Gln10His	PAI	-1.48277189044614
Gln10Ile	PAI	-1.36795557003263
Gln10Leu	PAI	-1.05107000609707
Gln10Lys	PAI	-0.811422886369443
Gln10Met	PAI	-0.432105068392762
Gln10Phe	PAI	-1.94327962043991
Gln10Pro	PAI	-2.10762178901704
Gln10Ser	PAI	-0.369366927080398
Gln10Ter	PAI	-1.86987345247261
Gln10Thr	PAI	-1.64175949583915
Gln10Trp	PAI	-1.9866482700571
Gln10Tyr	PAI	-1.82541169311071
Gln10Val	PAI	-1.11296232930036
Leu11Ala	PAI	-2.13933016615682
Leu11Arg	PAI	-2.15552184714439
Leu11Asn	PAI	-1.83044665601027
Leu11Asp	PAI	-2.27054768814179
Leu11Cys	PAI	-1.93021985223568
Leu11Gln	PAI	-1.77278300420092
Leu11Glu	PAI	-1.89171554999777
Leu11Gly	PAI	-2.35346172827738
Leu11His	PAI	-1.78930471490795
Leu11Ile	PAI	-1.58048970406599
Leu11Lys	PAI	-2.03539279841466
Leu11Met	PAI	-0.735667274331048
Leu11Phe	PAI	-1.03726826824641
Leu11Pro	PAI	-2.22836331257024
Leu11Ser	PAI	-2.10927597804564
Leu11Ter	PAI	-1.85427058407452
Leu11Thr	PAI	-2.01981628375767
Leu11Trp	PAI	-1.9944411755712
Leu11Tyr	PAI	-1.25849957416156
Leu11Val	PAI	-2.06027224920555
Gly12Ala	PAI	-2.17657077375193
Gly12Arg	PAI	-1.99207612528995
Gly12Asn	PAI	-2.10669798967297
Gly12Asp	PAI	-1.93764713545589
Gly12Cys	PAI	-1.20600219663738
Gly12Gln	PAI	-1.83330683487474
Gly12Glu	PAI	-2.1154556070497
Gly12His	PAI	-2.025925466484
Gly12Ile	PAI	-1.88024770207197
Gly12Leu	PAI	-2.00633586874879
Gly12Lys	PAI	-2.01433138143946
Gly12Met	PAI	-1.96229532182247
Gly12Phe	PAI	-2.09300955712641
Gly12Pro	PAI	-1.88349844204264
Gly12Ser	PAI	-1.99054344695027
Gly12Ter	PAI	-2.01862734795869
Gly12Thr	PAI	-2.14159612185983
Gly12Trp	PAI	-1.84256854575975
Gly12Tyr	PAI	-2.08999304065985
Gly12Val	PAI	-1.71111483599956
Gly13Ala	PAI	-2.10871114822552
Gly13Arg	PAI	-1.01230492861723
Gly13Asn	PAI	-1.80698586688913
Gly13Asp	PAI	-2.02198844615842
Gly13Cys	PAI	-2.01996404146901
Gly13Gln	PAI	-2.16508787232225
Gly13Glu	PAI	-1.77572618062379
Gly13His	PAI	-2.0380689095337
Gly13Ile	PAI	-2.0825265944953
Gly13Leu	PAI	-2.13464577559327
Gly13Lys	PAI	-2.0550139658944
Gly13Met	PAI	-1.90345038541091
Gly13Phe	PAI	-1.69082427313592
Gly13Pro	PAI	-2.09579250673
Gly13Ser	PAI	-2.06152735527555
Gly13Ter	PAI	-1.92179369415758
Gly13Thr	PAI	-2.19822162431971
Gly13Trp	PAI	-1.88702740798813
Gly13Tyr	PAI	-2.07410766229787
Gly13Val	PAI	-2.1182332699614
Val14Ala	PAI	-0.154014474119922
Val14Arg	PAI	-0.192835545958801
Val14Asn	PAI	-0.365094123899977
Val14Asp	PAI	-1.87670654219452
Val14Cys	PAI	-0.706097572473199
Val14Gln	PAI	-0.238991728044835
Val14Glu	PAI	-1.13301643971141
Val14Gly	PAI	-1.54516739632871
Val14His	PAI	-0.0799695842855392
Val14Ile	PAI	-0.203378478795456
Val14Leu	PAI	-0.126260629963052
Val14Lys	PAI	-0.107145936018554
Val14Met	PAI	-0.295288077356786
Val14Phe	PAI	0.0550519913990515
Val14Pro	PAI	-1.1201431532686
Val14Ser	PAI	-0.0954491897820375
Val14Ter	PAI	-1.83996108252925
Val14Thr	PAI	-0.0591888734642847
Val14Trp	PAI	-0.162797078967292
Val14Tyr	PAI	0.0349008983946
Phe15Ala	PAI	-2.08153605607809
Phe15Arg	PAI	-2.23221757735146
Phe15Asn	PAI	-2.02322361817977
Phe15Asp	PAI	-2.06972981737491
Phe15Cys	PAI	-1.9489784084859
Phe15Gln	PAI	-2.12620780065279
Phe15Glu	PAI	-1.98751435087837
Phe15Gly	PAI	-1.9271385372156
Phe15His	PAI	-2.17308300725027
Phe15Ile	PAI	-2.09315527210916
Phe15Leu	PAI	-2.06091668767407
Phe15Lys	PAI	-2.13991723079609
Phe15Met	PAI	-2.0319846111349
Phe15Pro	PAI	-2.12319528278367
Phe15Ser	PAI	-1.97653332834333
Phe15Ter	PAI	-1.84754438397655
Phe15Thr	PAI	-1.98983774149695
Phe15Trp	PAI	-1.84396377168888
Phe15Tyr	PAI	-0.159050806507883
Phe15Val	PAI	-1.97233252887764
Val16Ala	PAI	-0.531393123914765
Val16Arg	PAI	-0.737173532629525
Val16Asn	PAI	-0.305632393822972
Val16Asp	PAI	-1.16526866662962
Val16Cys	PAI	-0.0628718121183356
Val16Gln	PAI	-0.116986787377039
Val16Glu	PAI	0.0475067260887512
Val16Gly	PAI	-1.82902918794172
Val16His	PAI	0.212801138855903
Val16Ile	PAI	-0.198218324144309
Val16Leu	PAI	-0.18333637323621
Val16Lys	PAI	-1.10061331309054
Val16Met	PAI	-0.66521248723856
Val16Phe	PAI	-0.0657263759486639
Val16Pro	PAI	-1.97941508274325
Val16Ser	PAI	0.117032367571151
Val16Ter	PAI	-1.8439403586853
Val16Thr	PAI	0.0850357484706823
Val16Tyr	PAI	-0.183462296553432
Asn17Ala	PAI	-3.25935082348296
Asn17Arg	PAI	-3.7720215230071
Asn17Asp	PAI	-2.24929915692997
Asn17Cys	PAI	-2.44638350841405
Asn17Gln	PAI	-3.43771107537288
Asn17Glu	PAI	-1.93456485170577
Asn17Gly	PAI	-2.21254409823582
Asn17His	PAI	-3.73493754214211
Asn17Ile	PAI	-3.20406065328483
Asn17Leu	PAI	-3.33212328326043
Asn17Lys	PAI	-3.5636676418258
Asn17Met	PAI	-3.12422768090582
Asn17Phe	PAI	-3.67254698093555
Asn17Pro	PAI	-3.6497725341561
Asn17Ser	PAI	-1.59980591074416
Asn17Ter	PAI	-1.74757414859658
Asn17Thr	PAI	-1.89944919464077
Asn17Trp	PAI	-3.58627728264145
Asn17Tyr	PAI	-3.63319272444719
Asn17Val	PAI	-3.21106992497115
Gly18Ala	PAI	-2.04880386187784
Gly18Arg	PAI	-2.19251468936796
Gly18Asn	PAI	-2.10767601731861
Gly18Asp	PAI	-1.98611407867104
Gly18Cys	PAI	-2.1398171198297
Gly18Gln	PAI	-1.92164997219616
Gly18Glu	PAI	-1.81850735249077
Gly18His	PAI	-2.16226697796729
Gly18Ile	PAI	-1.92506100215674
Gly18Leu	PAI	-1.97237415264755
Gly18Lys	PAI	-2.09691474947575
Gly18Met	PAI	-2.10597716883079
Gly18Phe	PAI	-2.14889880638929
Gly18Pro	PAI	-2.24652915248575
Gly18Ser	PAI	-2.11686784323252
Gly18Ter	PAI	-1.84172950215641
Gly18Thr	PAI	-2.09375178981571
Gly18Trp	PAI	-1.98118375680846
Gly18Tyr	PAI	-2.01352884076738
Gly18Val	PAI	-1.99319583683975
Arg19Ala	PAI	-1.47008953372777
Arg19Asn	PAI	-1.8886391667773
Arg19Asp	PAI	-1.98372013976646
Arg19Cys	PAI	-0.51674175488915
Arg19Gln	PAI	-0.55804158344388
Arg19Glu	PAI	-1.97778573043467
Arg19Gly	PAI	-1.88419567330186
Arg19His	PAI	-0.801659900838152
Arg19Ile	PAI	-0.983622901051778
Arg19Leu	PAI	0.709222005046277
Arg19Lys	PAI	1.61624665829303
Arg19Met	PAI	0.00348188381668502
Arg19Phe	PAI	-1.57861513183305
Arg19Pro	PAI	-2.03734421474164
Arg19Ser	PAI	-1.43454579584077
Arg19Ter	PAI	-1.83642589936586
Arg19Thr	PAI	-1.49616716206842
Arg19Trp	PAI	-1.61836903385263
Arg19Tyr	PAI	-1.41255794373301
Arg19Val	PAI	-0.789330524340075
Pro20Ala	PAI	0.752056634307075
Pro20Arg	PAI	-1.96900417642682
Pro20Asn	PAI	-1.82735316155965
Pro20Asp	PAI	-1.39734651253326
Pro20Cys	PAI	-2.08406702748801
Pro20Gln	PAI	-1.96819704750359
Pro20Glu	PAI	-2.04100600832204
Pro20Gly	PAI	-2.0333773537053
Pro20His	PAI	-1.92799002013317
Pro20Ile	PAI	-1.93893819787489
Pro20Leu	PAI	-1.9729045695271
Pro20Lys	PAI	-2.08595994727638
Pro20Met	PAI	-1.89625608826309
Pro20Phe	PAI	-2.04862235301239
Pro20Ser	PAI	-1.69595280376962
Pro20Ter	PAI	-1.95004574113957
Pro20Thr	PAI	-2.04096035049742
Pro20Trp	PAI	-2.02145679079798
Pro20Tyr	PAI	-1.92160018076007
Pro20Val	PAI	-2.02149570604088
Leu21Ala	PAI	-2.09002265919628
Leu21Arg	PAI	-1.84716389909572
Leu21Asn	PAI	-2.22056998866715
Leu21Asp	PAI	-1.98880686107791
Leu21Cys	PAI	-1.68259682459316
Leu21Gln	PAI	-1.9250714230945
Leu21Glu	PAI	-2.29936780337152
Leu21Gly	PAI	-2.12144872432602
Leu21His	PAI	-2.31072063108225
Leu21Ile	PAI	-1.48647196443933
Leu21Lys	PAI	-1.83028075308619
Leu21Met	PAI	-1.71731803980573
Leu21Phe	PAI	-1.7912299577778
Leu21Pro	PAI	-1.97223256925567
Leu21Ser	PAI	-1.98616311692043
Leu21Ter	PAI	-1.97836510989137
Leu21Thr	PAI	-1.49304013678563
Leu21Trp	PAI	-1.53345918268965
Leu21Tyr	PAI	-1.26970316651288
Leu21Val	PAI	-1.87398505064405
Pro22Ala	PAI	-1.60765932027914
Pro22Arg	PAI	-1.50636285868986
Pro22Asn	PAI	-1.61905603619888
Pro22Asp	PAI	-2.0058234530939
Pro22Cys	PAI	-1.54127153167442
Pro22Gln	PAI	-1.47968580182091
Pro22Glu	PAI	-1.93103552844526
Pro22His	PAI	-1.70767898188311
Pro22Ile	PAI	-1.66836292022131
Pro22Leu	PAI	-1.70351444471329
Pro22Lys	PAI	-1.34563455774175
Pro22Met	PAI	-1.69365838862561
Pro22Phe	PAI	-2.05798955490515
Pro22Ser	PAI	-1.43804514706286
Pro22Ter	PAI	-1.85517133653063
Pro22Thr	PAI	-1.78314260338242
Pro22Trp	PAI	-2.07121806673254
Pro22Tyr	PAI	-1.94106859104939
Pro22Val	PAI	-1.8935360538885
Asp23Ala	PAI	0.515778949518691
Asp23Arg	PAI	0.0265157835185317
Asp23Asn	PAI	-0.261555321084751
Asp23Cys	PAI	1.02975229550648
Asp23Gln	PAI	0.10810599719377
Asp23Glu	PAI	0.054977423308352
Asp23Gly	PAI	-0.442880675924451
Asp23His	PAI	0.0199643560117577
Asp23Ile	PAI	-0.0785123770573026
Asp23Leu	PAI	-0.248518776675227
Asp23Lys	PAI	-0.755222902366811
Asp23Met	PAI	-0.939938484817097
Asp23Phe	PAI	0.111419115667549
Asp23Pro	PAI	-0.280237597149434
Asp23Ser	PAI	-0.465349694736013
Asp23Ter	PAI	-1.76870754683008
Asp23Thr	PAI	-0.132671845635985
Asp23Trp	PAI	0.210400156960948
Asp23Tyr	PAI	0.0708192520893345
Asp23Val	PAI	0.0267492845426949
Ser24Ala	PAI	0.0512629866832732
Ser24Arg	PAI	0.0961712372981149
Ser24Asn	PAI	0.00650652014580988
Ser24Asp	PAI	-0.316646661353652
Ser24Cys	PAI	0.0209705914634304
Ser24Gln	PAI	-0.29830733722628
Ser24Glu	PAI	-0.339569752040854
Ser24Gly	PAI	-0.348696360157052
Ser24His	PAI	-0.232194017731018
Ser24Ile	PAI	-0.0144072857961461
Ser24Leu	PAI	-0.146053266055334
Ser24Lys	PAI	0.00399912033164984
Ser24Met	PAI	-0.381156604088484
Ser24Phe	PAI	0.245340482265836
Ser24Pro	PAI	-0.49465420360001
Ser24Ter	PAI	-1.65774943006051
Ser24Thr	PAI	0.0775329181668587
Ser24Trp	PAI	-0.174050563235268
Ser24Tyr	PAI	-0.00244050896080061
Ser24Val	PAI	-0.173414072483822
Thr25Ala	PAI	-1.41533019166272
Thr25Arg	PAI	-0.75422377966185
Thr25Asn	PAI	-1.96353087977532
Thr25Asp	PAI	-1.93656115136536
Thr25Cys	PAI	-1.07112482098273
Thr25Gln	PAI	-0.616228216399116
Thr25Glu	PAI	-1.6198230115032
Thr25Gly	PAI	-2.0197113936908
Thr25His	PAI	-1.49128537213677
Thr25Ile	PAI	-0.722711474224834
Thr25Leu	PAI	-1.24084216209303
Thr25Lys	PAI	-0.234683932851109
Thr25Met	PAI	-0.985499309370572
Thr25Phe	PAI	-1.91021825341455
Thr25Pro	PAI	-1.98429101021478
Thr25Ser	PAI	-1.42830203770837
Thr25Ter	PAI	-1.80357138183341
Thr25Trp	PAI	-1.76817071667474
Thr25Tyr	PAI	-1.77412846962353
Thr25Val	PAI	-0.344357714205168
Arg26Ala	PAI	-1.97708730442769
Arg26Asn	PAI	-1.94822853215873
Arg26Asp	PAI	-1.86812451270787
Arg26Cys	PAI	-2.05395074656691
Arg26Gln	PAI	-1.96131604784191
Arg26Glu	PAI	-1.89069513776159
Arg26Gly	PAI	-1.91192589661901
Arg26His	PAI	-1.94634739456609
Arg26Ile	PAI	-1.95223040722916
Arg26Leu	PAI	-1.9535648876877
Arg26Lys	PAI	-2.01751996960009
Arg26Met	PAI	-1.95210365709038
Arg26Phe	PAI	-1.90247480070507
Arg26Pro	PAI	-1.99587455175529
Arg26Ser	PAI	-2.02979463908755
Arg26Ter	PAI	-1.8471095419652
Arg26Thr	PAI	-1.92799952142645
Arg26Trp	PAI	-2.05954478075367
Arg26Tyr	PAI	-1.98844362011266
Arg26Val	PAI	-1.94478250954052
Gln27Ala	PAI	-0.490156489734328
Gln27Arg	PAI	0.372610724516614
Gln27Asn	PAI	-0.450154344125104
Gln27Asp	PAI	-1.67760743040929
Gln27Cys	PAI	0.141054335239676
Gln27Glu	PAI	-0.12715758382819
Gln27Gly	PAI	-0.422743528843321
Gln27His	PAI	0.387314652263407
Gln27Ile	PAI	-0.393018163401246
Gln27Leu	PAI	0.0689431598483807
Gln27Lys	PAI	0.0826569790883633
Gln27Met	PAI	0.0380113176634707
Gln27Phe	PAI	0.0666551752341231
Gln27Pro	PAI	-1.94929529731473
Gln27Ser	PAI	-0.278757541566891
Gln27Ter	PAI	-1.94512347857555
Gln27Thr	PAI	-0.547791365769853
Gln27Trp	PAI	-0.331584273212262
Gln27Tyr	PAI	-0.0309640701359308
Gln27Val	PAI	0.135016299257599
Lys28Ala	PAI	0.0979962415174422
Lys28Arg	PAI	-0.121912805789513
Lys28Asn	PAI	-0.0369953113976758
Lys28Asp	PAI	-1.4985421728945
Lys28Cys	PAI	-0.137002705871698
Lys28Gln	PAI	-0.430921558262259
Lys28Glu	PAI	-0.706842800372693
Lys28Gly	PAI	-0.525949117456562
Lys28His	PAI	-0.611132964982132
Lys28Ile	PAI	-0.973846527916631
Lys28Leu	PAI	-0.0429073739033656
Lys28Met	PAI	0.163038036518982
Lys28Phe	PAI	-0.100102881512332
Lys28Pro	PAI	-1.95836007232978
Lys28Ser	PAI	-0.159124110320713
Lys28Ter	PAI	-1.82874218277824
Lys28Thr	PAI	-0.714976421984071
Lys28Trp	PAI	-0.87222203060845
Lys28Tyr	PAI	-1.32608607532402
Lys28Val	PAI	-1.40013405445311
Ile29Ala	PAI	-2.13361494617082
Ile29Arg	PAI	-1.93121540163911
Ile29Asn	PAI	-2.04800672979223
Ile29Asp	PAI	-2.12060066545946
Ile29Cys	PAI	-1.97843678394991
Ile29Gln	PAI	-1.97141008078896
Ile29Glu	PAI	-1.97671959797065
Ile29Gly	PAI	-1.97729495176707
Ile29His	PAI	-1.96889344461788
Ile29Leu	PAI	-0.380720230898892
Ile29Lys	PAI	-1.93675099441617
Ile29Met	PAI	0.463532566955163
Ile29Phe	PAI	-1.77910462516909
Ile29Pro	PAI	-1.87544842370529
Ile29Ser	PAI	-2.01225264521565
Ile29Ter	PAI	-1.76685241789793
Ile29Thr	PAI	-1.94709591541994
Ile29Trp	PAI	-1.93875112926694
Ile29Tyr	PAI	-2.10372254635213
Ile29Val	PAI	-1.84505605538993
Val30Ala	PAI	-0.148369098025256
Val30Arg	PAI	0.0700078259387396
Val30Asn	PAI	-1.9455432649509
Val30Asp	PAI	-1.96576533336456
Val30Cys	PAI	-1.4526650212524
Val30Gln	PAI	-1.49462215453555
Val30Glu	PAI	-1.90940317644792
Val30Gly	PAI	-1.88345708752429
Val30His	PAI	-1.95864384932937
Val30Ile	PAI	-0.305689593715517
Val30Leu	PAI	-1.36727962557382
Val30Lys	PAI	0.395858441039181
Val30Met	PAI	-1.28764281567775
Val30Phe	PAI	-1.86366687433206
Val30Pro	PAI	-1.76556318647106
Val30Ser	PAI	-1.88337367437033
Val30Ter	PAI	-1.81336335495644
Val30Thr	PAI	-1.73207116171581
Val30Trp	PAI	-2.06358388920897
Val30Tyr	PAI	-1.71943549237594
Glu31Ala	PAI	-0.028557754143252
Glu31Arg	PAI	-0.0201033478248807
Glu31Asn	PAI	0.0203678682478712
Glu31Asp	PAI	-0.406672210362858
Glu31Cys	PAI	-0.498908843265415
Glu31Gln	PAI	-0.0573075469564381
Glu31Gly	PAI	0.058419320487678
Glu31His	PAI	-0.449537765030968
Glu31Ile	PAI	-0.975451666433465
Glu31Leu	PAI	0.0243060522106879
Glu31Lys	PAI	-0.46540782075574
Glu31Met	PAI	0.125118105644395
Glu31Phe	PAI	-0.457814686017807
Glu31Pro	PAI	-1.77050288893549
Glu31Ser	PAI	-0.0119154857635042
Glu31Ter	PAI	-1.8831739891366
Glu31Thr	PAI	-0.379511881696389
Glu31Trp	PAI	-1.87602469321436
Glu31Tyr	PAI	0.662919843289161
Glu31Val	PAI	0.349609476095974
Leu32Ala	PAI	-1.85669819543451
Leu32Arg	PAI	-1.94551310196023
Leu32Asn	PAI	-1.72267500982473
Leu32Asp	PAI	-1.78228555953966
Leu32Cys	PAI	-1.79291281348817
Leu32Gln	PAI	-1.7541598735308
Leu32Glu	PAI	-2.22806204034574
Leu32Gly	PAI	-2.01576402066056
Leu32His	PAI	-1.86158896256092
Leu32Ile	PAI	-1.5917805159395
Leu32Lys	PAI	-1.91233451332291
Leu32Met	PAI	-0.207941519140372
Leu32Phe	PAI	-0.268824391586299
Leu32Pro	PAI	-1.85076018394229
Leu32Ser	PAI	-1.87538975462645
Leu32Ter	PAI	-1.8196152387689
Leu32Thr	PAI	-1.98522314958341
Leu32Trp	PAI	-1.58794115607959
Leu32Tyr	PAI	-0.415960485828966
Leu32Val	PAI	-1.91873904965943
Ala33Arg	PAI	0.117913429155887
Ala33Asn	PAI	-0.282791725835651
Ala33Asp	PAI	-0.915986469037035
Ala33Cys	PAI	-1.21801542320541
Ala33Gln	PAI	-0.170417759405798
Ala33Glu	PAI	-1.93930196065022
Ala33Gly	PAI	-2.0495208440976
Ala33His	PAI	-0.0782982150978606
Ala33Ile	PAI	-1.66974721649992
Ala33Leu	PAI	-0.272274581120161
Ala33Lys	PAI	-0.0438769549982156
Ala33Met	PAI	0.454448632535032
Ala33Phe	PAI	-1.20216098165038
Ala33Pro	PAI	-2.18325615861869
Ala33Ser	PAI	0.471164425680515
Ala33Ter	PAI	-1.91748058295598
Ala33Thr	PAI	-0.0908703416594108
Ala33Trp	PAI	-1.15332417912034
Ala33Val	PAI	0.0947686187812038
His34Ala	PAI	0.0988057774877547
His34Arg	PAI	0.142192366581858
His34Asn	PAI	0.385675903896095
His34Asp	PAI	0.412820606946369
His34Cys	PAI	-0.231888342046526
His34Gln	PAI	-0.0394190579047535
His34Glu	PAI	0.107611939101617
His34Gly	PAI	-0.382532213318949
His34Ile	PAI	-0.0288881438216535
His34Leu	PAI	-0.0793201621747333
His34Lys	PAI	-0.0368778927043554
His34Met	PAI	-0.006776693202724
His34Phe	PAI	-0.335692766162743
His34Pro	PAI	-1.97641831232317
His34Ser	PAI	0.0949040184901797
His34Ter	PAI	-1.9216674315961
His34Thr	PAI	-0.032987844719008
His34Trp	PAI	-0.201785900327612
His34Tyr	PAI	-0.477301277851552
His34Val	PAI	0.00936021086926875
Ser35Ala	PAI	0.385145813849459
Ser35Arg	PAI	0.162353631498316
Ser35Asn	PAI	-0.00263699592854572
Ser35Asp	PAI	0.211230943872014
Ser35Cys	PAI	0.0510070859886156
Ser35Gln	PAI	-0.352517577548849
Ser35Glu	PAI	0.183423030761216
Ser35Gly	PAI	-0.0578698992636015
Ser35His	PAI	0.0749473866694652
Ser35Ile	PAI	0.106574458718067
Ser35Leu	PAI	-0.0738036329720066
Ser35Lys	PAI	-0.239204606731234
Ser35Met	PAI	0.091989651219011
Ser35Phe	PAI	0.123807851604686
Ser35Pro	PAI	-1.80608547631975
Ser35Ter	PAI	-1.80231977822606
Ser35Thr	PAI	-0.0571033222310202
Ser35Trp	PAI	0.338722174521114
Ser35Tyr	PAI	-0.272784861894351
Ser35Val	PAI	-0.0120640316307385
Gly36Ala	PAI	-1.61685005685205
Gly36Arg	PAI	-1.44283560874907
Gly36Asn	PAI	-0.715258856833772
Gly36Asp	PAI	-1.90640807232561
Gly36Cys	PAI	-1.99612857027907
Gly36Gln	PAI	-1.90768847742662
Gly36Glu	PAI	-1.79788918714347
Gly36His	PAI	-1.59560552640716
Gly36Ile	PAI	-1.93013566347994
Gly36Leu	PAI	-1.81830162811695
Gly36Lys	PAI	-1.71338666500403
Gly36Met	PAI	-1.83887923677198
Gly36Phe	PAI	-2.02016118804492
Gly36Pro	PAI	-2.10349650423547
Gly36Ser	PAI	-1.79724227317532
Gly36Ter	PAI	-1.75152706293714
Gly36Thr	PAI	-1.82395552481974
Gly36Trp	PAI	-1.9270707717628
Gly36Tyr	PAI	-1.77538968359749
Gly36Val	PAI	-1.98321555143292
Ala37Arg	PAI	0.0218492572484532
Ala37Asn	PAI	-1.21761935644504
Ala37Asp	PAI	-1.69071461130613
Ala37Cys	PAI	-0.0645173963112953
Ala37Gln	PAI	-0.115399650920038
Ala37Glu	PAI	-0.89492523979188
Ala37Gly	PAI	-1.62811927649042
Ala37His	PAI	-1.18216954589155
Ala37Leu	PAI	-0.302570536321054
Ala37Lys	PAI	-0.319526029814707
Ala37Met	PAI	0.014447642362831
Ala37Phe	PAI	-0.659143362440466
Ala37Pro	PAI	-1.77018245277192
Ala37Ser	PAI	-0.16430382916385
Ala37Ter	PAI	-1.8067495576176
Ala37Thr	PAI	0.174392849021882
Ala37Trp	PAI	0.0217607311731189
Ala37Tyr	PAI	-0.232491515062264
Ala37Val	PAI	0.0938323238618253
Arg38Ala	PAI	-2.07069331976524
Arg38Asn	PAI	-2.00964711878952
Arg38Asp	PAI	-1.82175596830565
Arg38Cys	PAI	-2.14546026375646
Arg38Gln	PAI	-1.78460088426868
Arg38Glu	PAI	-1.94919354852249
Arg38Gly	PAI	-1.86026623486926
Arg38His	PAI	-1.96648553683028
Arg38Ile	PAI	-2.02323513887693
Arg38Leu	PAI	-2.07208928450337
Arg38Lys	PAI	-1.28968472728143
Arg38Met	PAI	-1.94505472262625
Arg38Phe	PAI	-2.01192690339051
Arg38Pro	PAI	-2.04222560125689
Arg38Ser	PAI	-1.99415522377108
Arg38Ter	PAI	-1.79822794650998
Arg38Thr	PAI	-2.09124320950746
Arg38Trp	PAI	-2.03745122994732
Arg38Tyr	PAI	-1.93098367922324
Arg38Val	PAI	-1.91629764544446
Pro39Ala	PAI	0.088452930110074
Pro39Arg	PAI	-0.0319206354246178
Pro39Asn	PAI	-1.69093250652693
Pro39Asp	PAI	-2.02776916820648
Pro39Cys	PAI	0.93803609787693
Pro39Gln	PAI	-1.09354914016229
Pro39Glu	PAI	-1.74029745568631
Pro39Gly	PAI	-0.450820845998687
Pro39His	PAI	-0.106830529375123
Pro39Ile	PAI	1.38593650539015
Pro39Leu	PAI	0.163666229105599
Pro39Lys	PAI	-0.520522733013971
Pro39Met	PAI	-0.0277130057834545
Pro39Phe	PAI	-1.71657673923858
Pro39Ser	PAI	-0.0393960390604224
Pro39Ter	PAI	-1.75014048946981
Pro39Thr	PAI	1.07859984084772
Pro39Trp	PAI	-1.74811672265771
Pro39Tyr	PAI	-0.294853030998465
Pro39Val	PAI	0.688912047126089
Cys40Ala	PAI	-1.21939457352885
Cys40Arg	PAI	-2.14497983394055
Cys40Asn	PAI	-2.02370474076012
Cys40Asp	PAI	-2.03582490408646
Cys40Gln	PAI	-2.29125081683355
Cys40Gly	PAI	-1.93569751879057
Cys40His	PAI	-2.06745310009859
Cys40Ile	PAI	-0.587574898501785
Cys40Leu	PAI	-1.98735880674912
Cys40Lys	PAI	-1.7288479662866
Cys40Met	PAI	-1.82624340568179
Cys40Phe	PAI	-1.81291758294955
Cys40Pro	PAI	-2.17921196758945
Cys40Ser	PAI	-1.34505165237127
Cys40Ter	PAI	-1.86783707937033
Cys40Thr	PAI	-1.0949677357386
Cys40Trp	PAI	-1.74020013534962
Cys40Tyr	PAI	-1.82612659696836
Cys40Val	PAI	-0.201742448507471
Asp41Ala	PAI	-0.647309815486621
Asp41Arg	PAI	-0.904683863641666
Asp41Asn	PAI	-0.432406754807674
Asp41Cys	PAI	-1.63567965447359
Asp41Gln	PAI	-0.611667406256587
Asp41Glu	PAI	-0.0507981245273434
Asp41Gly	PAI	-1.81105570112636
Asp41His	PAI	-0.38248496520161
Asp41Ile	PAI	-1.01407713419818
Asp41Leu	PAI	-1.23820095081436
Asp41Lys	PAI	-0.835859539505459
Asp41Met	PAI	-0.592268087679594
Asp41Phe	PAI	-1.17766924726679
Asp41Pro	PAI	-1.84791831661596
Asp41Ser	PAI	-0.31829001433519
Asp41Ter	PAI	-1.74978299212977
Asp41Thr	PAI	-0.586738910247142
Asp41Trp	PAI	-1.86268790906867
Asp41Tyr	PAI	-0.939933479131335
Asp41Val	PAI	-0.706921147832614
Ile42Ala	PAI	-1.91663879392415
Ile42Arg	PAI	-1.93296558996986
Ile42Asn	PAI	-1.96246843528698
Ile42Asp	PAI	-2.05791253432533
Ile42Cys	PAI	-1.90904192033404
Ile42Gln	PAI	-2.00306066025853
Ile42Glu	PAI	-1.98174686404979
Ile42Gly	PAI	-2.03023931248475
Ile42His	PAI	-1.89295030424042
Ile42Leu	PAI	-1.89546723848274
Ile42Lys	PAI	-2.0021208103602
Ile42Met	PAI	-1.91294558919864
Ile42Phe	PAI	-1.98862358799439
Ile42Pro	PAI	-2.13194932841776
Ile42Ser	PAI	-2.01044782475599
Ile42Ter	PAI	-1.74594906017289
Ile42Thr	PAI	-1.97449521098116
Ile42Trp	PAI	-1.82412320900838
Ile42Tyr	PAI	-1.70635189119955
Ile42Val	PAI	-1.27060310937356
Ser43Ala	PAI	-1.41241946274288
Ser43Arg	PAI	-1.94012124558003
Ser43Asn	PAI	-1.99028152700322
Ser43Asp	PAI	-1.90336906490099
Ser43Cys	PAI	-2.00778638363854
Ser43Gln	PAI	-1.81657076215317
Ser43Glu	PAI	-1.82045504322453
Ser43Gly	PAI	-1.84172337991888
Ser43His	PAI	-1.83582464622301
Ser43Ile	PAI	-1.79746719376127
Ser43Leu	PAI	-1.91779272298513
Ser43Lys	PAI	-1.94130814569606
Ser43Met	PAI	-1.8957492617808
Ser43Phe	PAI	-1.84115461405962
Ser43Pro	PAI	-1.99542831216916
Ser43Ter	PAI	-1.87898267874856
Ser43Thr	PAI	-1.91142725370151
Ser43Trp	PAI	-1.84216472350576
Ser43Tyr	PAI	-1.90256262560145
Ser43Val	PAI	-1.96150988082251
Arg44Ala	PAI	-0.761470776289221
Arg44Asn	PAI	-0.98819625750652
Arg44Asp	PAI	-1.95133701620489
Arg44Cys	PAI	-1.714221854834
Arg44Gln	PAI	-1.22662351471915
Arg44Glu	PAI	-1.53503876902892
Arg44Gly	PAI	-1.55951493993539
Arg44His	PAI	-0.925931024967831
Arg44Ile	PAI	-1.49422781390356
Arg44Leu	PAI	-1.60245053085591
Arg44Lys	PAI	-0.346635168254672
Arg44Met	PAI	-1.80767024088942
Arg44Phe	PAI	-1.82895523491856
Arg44Pro	PAI	-1.95604988375527
Arg44Ser	PAI	-1.41132369271216
Arg44Ter	PAI	-1.70908339517777
Arg44Thr	PAI	-1.47737328289483
Arg44Trp	PAI	-1.66522616329787
Arg44Tyr	PAI	-0.945868126913315
Arg44Val	PAI	-1.25027925101221
Ile45Ala	PAI	-0.133089164073035
Ile45Arg	PAI	-0.0544057106564408
Ile45Asn	PAI	-0.814962861227715
Ile45Asp	PAI	-0.666612197247286
Ile45Cys	PAI	-0.5464548155005
Ile45Gln	PAI	-0.356681336172444
Ile45Glu	PAI	-0.598847587521921
Ile45Gly	PAI	-0.747058960536144
Ile45His	PAI	-0.184005980960483
Ile45Leu	PAI	0.00255799986524696
Ile45Lys	PAI	-0.0219521440594379
Ile45Met	PAI	0.226815488637835
Ile45Phe	PAI	-0.437681254156866
Ile45Pro	PAI	-2.09546209375403
Ile45Ser	PAI	-0.178823516638145
Ile45Ter	PAI	-1.81969564586787
Ile45Thr	PAI	0.0576216714650215
Ile45Trp	PAI	-0.0641799820569622
Ile45Tyr	PAI	-0.073818420077826
Ile45Val	PAI	0.0129824490441601
Leu46Ala	PAI	-1.74257748154865
Leu46Arg	PAI	-2.00347562237833
Leu46Asn	PAI	-1.842144432522
Leu46Asp	PAI	-2.04488436023043
Leu46Cys	PAI	-0.607527646008704
Leu46Gln	PAI	-2.04421334446344
Leu46Glu	PAI	-2.0131485893499
Leu46Gly	PAI	-1.98044073460127
Leu46His	PAI	-1.86644245536096
Leu46Ile	PAI	-1.65609473012666
Leu46Lys	PAI	-2.02846156136174
Leu46Met	PAI	-0.713079770953556
Leu46Phe	PAI	-2.12484711064068
Leu46Pro	PAI	-1.88708271573749
Leu46Ser	PAI	-1.77870110125814
Leu46Ter	PAI	-1.91795239276406
Leu46Thr	PAI	0.163928085214887
Leu46Trp	PAI	-2.82860701683217
Leu46Tyr	PAI	-2.06220361210702
Leu46Val	PAI	0.376685987181385
Gln47Ala	PAI	0.160147239245537
Gln47Arg	PAI	0.325406618971147
Gln47Asn	PAI	-1.81420132438337
Gln47Cys	PAI	0.732511428590215
Gln47Glu	PAI	-2.06756426772803
Gln47Gly	PAI	-1.75174636403556
Gln47His	PAI	-0.995548476600752
Gln47Leu	PAI	0.284776998664213
Gln47Lys	PAI	-0.537865163178794
Gln47Met	PAI	-0.150818832164237
Gln47Phe	PAI	-1.03169652742098
Gln47Pro	PAI	-1.94263096553688
Gln47Ser	PAI	-0.99555951795771
Gln47Ter	PAI	-1.8112893111463
Gln47Thr	PAI	-1.88292057282004
Gln47Trp	PAI	-2.03349409886208
Gln47Tyr	PAI	-1.27969087496633
Gln47Val	PAI	-1.91871472966512
Val48Ala	PAI	-2.07882674587444
Val48Arg	PAI	-2.06873279336127
Val48Asn	PAI	-1.90985055484212
Val48Asp	PAI	-1.77454989095943
Val48Cys	PAI	-1.73960467172619
Val48Gln	PAI	-1.59834914001651
Val48Glu	PAI	-2.37600819959888
Val48Gly	PAI	-1.65411862016502
Val48Ile	PAI	0.1439516241891
Val48Leu	PAI	-2.12721922750629
Val48Lys	PAI	-1.58529936840888
Val48Met	PAI	-1.60646985991524
Val48Phe	PAI	-1.84229965699283
Val48Pro	PAI	-2.84481747435131
Val48Ser	PAI	-1.91645116580358
Val48Ter	PAI	-1.8402308078055
Val48Trp	PAI	-1.51806632761814
Ser49Ala	PAI	-1.55888445875162
Ser49Arg	PAI	-1.59320255598339
Ser49Asn	PAI	-2.30843044158972
Ser49Cys	PAI	-2.36618911774842
Ser49Gln	PAI	-1.65976398186672
Ser49Glu	PAI	-2.58767296220595
Ser49Gly	PAI	-2.24981440058026
Ser49His	PAI	-1.72134482796044
Ser49Ile	PAI	-1.89551110014881
Ser49Leu	PAI	-1.83132437095593
Ser49Lys	PAI	-1.87431249814371
Ser49Met	PAI	-1.92043755679408
Ser49Phe	PAI	-1.97186073613424
Ser49Pro	PAI	-2.56987901975347
Ser49Ter	PAI	-1.91243845534458
Ser49Thr	PAI	-1.61002761173678
Ser49Trp	PAI	-1.71236408130144
Ser49Tyr	PAI	-1.98869117175258
Ser49Val	PAI	-1.5985225073833
Asn50Ala	PAI	0.085452621426465
Asn50Arg	PAI	-2.65010735268222
Asn50Asp	PAI	-1.98571054766707
Asn50Gln	PAI	0.690141271601472
Asn50Gly	PAI	1.08903376208797
Asn50His	PAI	-2.93282108246174
Asn50Ile	PAI	-1.79994505780886
Asn50Leu	PAI	-2.09314832751608
Asn50Lys	PAI	-3.75747623002386
Asn50Met	PAI	-0.889397319049665
Asn50Phe	PAI	1.95941967284042
Asn50Pro	PAI	1.62506033834843
Asn50Ser	PAI	0.514860410542029
Asn50Ter	PAI	-1.83828474444753
Asn50Thr	PAI	-0.695647555944974
Asn50Trp	PAI	-1.35175181675461
Asn50Tyr	PAI	0.848527744636124
Asn50Val	PAI	-1.60836453685167
Gly51Ala	PAI	-2.83939920484027
Gly51Arg	PAI	-2.22376661235606
Gly51Asn	PAI	-2.03644411734305
Gly51Asp	PAI	-2.04138044982113
Gly51Cys	PAI	-2.48272971883599
Gly51Glu	PAI	-2.21168406204893
Gly51His	PAI	-1.41812658282863
Gly51Ile	PAI	-1.40877780285605
Gly51Leu	PAI	-2.0364565421779
Gly51Lys	PAI	-2.19810088001768
Gly51Met	PAI	-2.28866334569753
Gly51Phe	PAI	-1.68827511635431
Gly51Pro	PAI	-2.42293732272975
Gly51Ser	PAI	-3.21665582889371
Gly51Ter	PAI	-1.6342897272888
Gly51Thr	PAI	-2.95355887327814
Gly51Trp	PAI	-1.98182031124378
Gly51Tyr	PAI	-1.95630572157319
Gly51Val	PAI	-1.91709675065798
Cys52Ala	PAI	-1.47144202053565
Cys52Arg	PAI	-1.91534072158975
Cys52Asn	PAI	-1.91717519958837
Cys52Asp	PAI	-1.79199554563255
Cys52Gln	PAI	-2.01120320499611
Cys52Glu	PAI	-2.16228790195395
Cys52Gly	PAI	-2.46809841737998
Cys52His	PAI	-1.60957380339549
Cys52Ile	PAI	-1.91666150819961
Cys52Leu	PAI	-1.80647281606121
Cys52Lys	PAI	-2.15163607835056
Cys52Met	PAI	-1.9674799822567
Cys52Phe	PAI	-2.02589500033648
Cys52Pro	PAI	-2.07498914104517
Cys52Ser	PAI	-2.19758526203299
Cys52Ter	PAI	-1.87513137390901
Cys52Thr	PAI	-2.22054795077945
Cys52Trp	PAI	-1.88211680488815
Cys52Tyr	PAI	-1.92636919244161
Cys52Val	PAI	-2.02906980182189
Val53Ala	PAI	-1.79833086561203
Val53Arg	PAI	-1.89419372135403
Val53Asn	PAI	-2.14074746762247
Val53Asp	PAI	-1.85433935349316
Val53Cys	PAI	-1.7288920900135
Val53Gln	PAI	-2.164867212629
Val53Glu	PAI	-2.09495327705156
Val53Gly	PAI	-2.04543897722246
Val53His	PAI	-1.85673058565942
Val53Ile	PAI	-0.0122072115588532
Val53Leu	PAI	-1.47859217871991
Val53Lys	PAI	-1.97170676933267
Val53Met	PAI	-1.64352557975408
Val53Phe	PAI	-2.39562811884152
Val53Pro	PAI	-1.74745561320434
Val53Ser	PAI	-1.87421439165253
Val53Ter	PAI	-2.03315194865318
Val53Thr	PAI	-1.92237805537774
Val53Trp	PAI	-1.97738029951241
Ser54Ala	PAI	-2.11328423189081
Ser54Arg	PAI	-2.6856692433324
Ser54Asn	PAI	-2.2780659493326
Ser54Asp	PAI	-2.16329545614658
Ser54Cys	PAI	-1.24648668044297
Ser54Gln	PAI	-2.46215127725449
Ser54Glu	PAI	-2.15880756181135
Ser54Gly	PAI	-2.47205749708688
Ser54His	PAI	-1.68035159530545
Ser54Ile	PAI	-1.99353447811265
Ser54Leu	PAI	-2.06263822252102
Ser54Lys	PAI	-2.29018342345991
Ser54Met	PAI	-1.87839463692133
Ser54Phe	PAI	-1.8408252389957
Ser54Pro	PAI	-2.0274511151153
Ser54Ter	PAI	-1.82607915476211
Ser54Thr	PAI	-1.93007624011047
Ser54Trp	PAI	-1.71237058955233
Ser54Tyr	PAI	-2.32609098767917
Ser54Val	PAI	-2.06657601299101
Lys55Arg	PAI	-2.59508869172469
Lys55Asn	PAI	-1.98153313891321
Lys55Gln	PAI	-2.04201605700277
Lys55Glu	PAI	-2.19596472997873
Lys55Gly	PAI	-2.50628673895006
Lys55His	PAI	-2.85461566382109
Lys55Leu	PAI	-2.12344375961389
Lys55Met	PAI	-1.99544942119986
Lys55Ser	PAI	-1.64123160263065
Lys55Ter	PAI	-1.72679581637005
Lys55Thr	PAI	-1.90483205689858
Lys55Trp	PAI	-2.01381101358336
Lys55Tyr	PAI	-2.0795135191602
Lys55Val	PAI	-1.86378224857566
Ile56Arg	PAI	-2.230013786926
Ile56Asn	PAI	-2.02281593199369
Ile56Asp	PAI	-1.97378622172727
Ile56Gln	PAI	-2.14436115005449
Ile56Gly	PAI	-2.39195904052274
Ile56His	PAI	-1.87030034160452
Ile56Leu	PAI	0.0858631952416422
Ile56Lys	PAI	-1.33826362287726
Ile56Met	PAI	-1.41082074449087
Ile56Ser	PAI	-1.66914021285652
Ile56Ter	PAI	-1.51441473164526
Ile56Thr	PAI	-1.91116138930782
Ile56Trp	PAI	-2.37480329813499
Ile56Tyr	PAI	-2.1536550737266
Leu57Ala	PAI	-1.70564649660514
Leu57Arg	PAI	-2.05262030993842
Leu57Gln	PAI	-1.7751888630593
Leu57Gly	PAI	-2.06946720276514
Leu57Ile	PAI	-1.64426036745364
Leu57Lys	PAI	-2.04113011699077
Leu57Met	PAI	-1.44415928259297
Leu57Phe	PAI	-1.8872936228955
Leu57Pro	PAI	-2.11021829340605
Leu57Ser	PAI	-2.67178567606928
Leu57Thr	PAI	-1.86649471004502
Leu57Trp	PAI	-2.12916309266877
Leu57Val	PAI	-2.0466288270911
Gly58Ala	PAI	0.268759805431504
Gly58Arg	PAI	-4.06505288589853
Gly58Asp	PAI	-1.32923107861187
Gly58Glu	PAI	-1.15821076925005
Gly58Ile	PAI	0.129569586685924
Gly58Leu	PAI	-0.734066798502901
Gly58Met	PAI	0.69879006093481
Gly58Phe	PAI	0.525961850660447
Gly58Pro	PAI	-1.68444356518737
Gly58Ser	PAI	-0.0832387407492678
Gly58Thr	PAI	0.519761973931521
Gly58Tyr	PAI	-0.0575515270476945
Gly58Val	PAI	-0.422622725603286
Arg59Ala	PAI	-2.06395112354868
Arg59Asn	PAI	-1.762571261214
Arg59Asp	PAI	-2.09128723878661
Arg59Cys	PAI	-1.68414450563314
Arg59Gln	PAI	-2.00595789993783
Arg59Glu	PAI	-1.87776288279286
Arg59Gly	PAI	-2.01281202920796
Arg59His	PAI	-0.729524660827416
Arg59Ile	PAI	-2.11839447499771
Arg59Leu	PAI	-1.09523560366444
Arg59Lys	PAI	-1.28493873633972
Arg59Met	PAI	-1.87273321256538
Arg59Phe	PAI	-1.98480211712673
Arg59Pro	PAI	-2.19587491650567
Arg59Ser	PAI	-1.86996019486027
Arg59Ter	PAI	-2.03266894029968
Arg59Thr	PAI	-1.96869683833331
Arg59Trp	PAI	-1.09680821713665
Arg59Tyr	PAI	-1.51161249584977
Arg59Val	PAI	-2.3237972938991
Tyr60Ala	PAI	-1.87800232724224
Tyr60Arg	PAI	-2.06966543032969
Tyr60Asp	PAI	-1.11175553504165
Tyr60Cys	PAI	-1.68316705714788
Tyr60Gln	PAI	-1.82890562300174
Tyr60Glu	PAI	-2.1997264231598
Tyr60Gly	PAI	-1.90343311853623
Tyr60His	PAI	-1.85512569246003
Tyr60Ile	PAI	-1.47770546123231
Tyr60Leu	PAI	-1.77394390912296
Tyr60Lys	PAI	-2.82486686997873
Tyr60Met	PAI	-1.48901057465431
Tyr60Phe	PAI	0.0670858401404635
Tyr60Pro	PAI	-1.6311560080349
Tyr60Ser	PAI	-1.92246401548802
Tyr60Ter	PAI	-1.61103145199733
Tyr60Thr	PAI	-2.2443374733432
Tyr60Trp	PAI	-1.8063703417414
Tyr60Val	PAI	-2.08515213678524
Tyr61Ala	PAI	-0.287190002745403
Tyr61Arg	PAI	-0.763747153999242
Tyr61Asn	PAI	-0.834309875206874
Tyr61Asp	PAI	-1.99798465972577
Tyr61Cys	PAI	-1.21220356754983
Tyr61Gln	PAI	-0.671508709144927
Tyr61Glu	PAI	-1.32965444636154
Tyr61Gly	PAI	-1.41313794337116
Tyr61Ile	PAI	-0.611220767625531
Tyr61Leu	PAI	-0.882109770204763
Tyr61Lys	PAI	-0.0467718519103046
Tyr61Phe	PAI	-0.818059129642736
Tyr61Pro	PAI	-1.8206110878583
Tyr61Ser	PAI	-0.337390433421647
Tyr61Ter	PAI	-1.76254924617277
Tyr61Thr	PAI	-0.813866597906395
Tyr61Trp	PAI	-0.629547365841478
Tyr61Val	PAI	-0.242532795131933
Glu62Ala	PAI	0.460490168151255
Glu62Arg	PAI	0.244458140292824
Glu62Asn	PAI	-0.349982014666924
Glu62Cys	PAI	-1.30402916177819
Glu62Gln	PAI	0.456715078744543
Glu62Gly	PAI	-1.51198436236754
Glu62His	PAI	-1.01418661283419
Glu62Ile	PAI	-0.404868857035884
Glu62Leu	PAI	-0.0627690884024226
Glu62Lys	PAI	0.227260179557145
Glu62Met	PAI	-0.31929828124249
Glu62Phe	PAI	-1.83439580081227
Glu62Pro	PAI	-2.16718162822284
Glu62Ser	PAI	0.145586767465874
Glu62Ter	PAI	-1.56912137430269
Glu62Thr	PAI	0.380252070894138
Glu62Trp	PAI	-2.29997041343632
Glu62Tyr	PAI	-1.86967891426701
Glu62Val	PAI	-0.0440615328253351
Thr63Ala	PAI	-2.04357431211995
Thr63Arg	PAI	-2.12719827095628
Thr63Asn	PAI	-1.85943833781026
Thr63Asp	PAI	-1.22205456813821
Thr63Cys	PAI	-1.52919626434608
Thr63Gln	PAI	-2.32327406869286
Thr63Glu	PAI	-2.02150598733146
Thr63Gly	PAI	-1.87004225591553
Thr63His	PAI	-1.83108916514716
Thr63Ile	PAI	-1.84545149750829
Thr63Leu	PAI	-1.8977093541583
Thr63Lys	PAI	-1.67740770200437
Thr63Met	PAI	-1.98059789609163
Thr63Pro	PAI	-1.89713917705499
Thr63Ser	PAI	-1.00177799845343
Thr63Ter	PAI	-1.81633476341854
Thr63Trp	PAI	-1.91400494486075
Thr63Tyr	PAI	-1.73489190064741
Thr63Val	PAI	-1.96901233319418
Gly64Ala	Linker	-2.1399029485124
Gly64Arg	Linker	-1.81908154024886
Gly64Asn	Linker	-2.05962461544522
Gly64Asp	Linker	-2.11920450726839
Gly64Cys	Linker	-1.69600319684749
Gly64Gln	Linker	-1.83902471988481
Gly64Glu	Linker	-2.04846467202959
Gly64His	Linker	-2.02791788852936
Gly64Ile	Linker	-1.77069192402784
Gly64Leu	Linker	-1.74650869170757
Gly64Lys	Linker	-1.81433863344899
Gly64Met	Linker	-1.79175068314154
Gly64Phe	Linker	-1.1727000339245
Gly64Pro	Linker	-1.92363953588753
Gly64Ser	Linker	-1.90946470103745
Gly64Ter	Linker	-1.84429255172741
Gly64Thr	Linker	-1.79567646371976
Gly64Trp	Linker	-1.83674466597254
Gly64Tyr	Linker	-2.00918198822029
Gly64Val	Linker	-1.93507269467323
Ser65Ala	Linker	-1.86176841817399
Ser65Arg	Linker	-1.47648942094602
Ser65Asn	Linker	-0.787694053528051
Ser65Asp	Linker	-0.03624549496472
Ser65Cys	Linker	0.543035857433428
Ser65Gln	Linker	-0.19466342613275
Ser65Glu	Linker	0.0660675818483085
Ser65Gly	Linker	-1.95310997126589
Ser65His	Linker	-0.975971649575106
Ser65Ile	Linker	-1.39788785716427
Ser65Leu	Linker	-0.565431411722253
Ser65Lys	Linker	-0.927673734220145
Ser65Met	Linker	-0.00299056142664966
Ser65Phe	Linker	-1.58572892114337
Ser65Pro	Linker	-2.52938478819588
Ser65Ter	Linker	-1.53950236204638
Ser65Thr	Linker	-0.359834583378263
Ser65Trp	Linker	-1.73349446604129
Ser65Tyr	Linker	-1.73549358463579
Ser65Val	Linker	-1.52999485512445
Ile66Ala	Linker	-1.55982690020075
Ile66Arg	Linker	-1.79366825782663
Ile66Asn	Linker	-2.07754533315138
Ile66Asp	Linker	-1.74786812809809
Ile66Cys	Linker	-0.825001490571018
Ile66Gln	Linker	-1.69003163006198
Ile66Glu	Linker	-1.95025244929909
Ile66Gly	Linker	-1.89932513284583
Ile66His	Linker	-0.563500638861766
Ile66Leu	Linker	-0.842637343918526
Ile66Lys	Linker	-1.94483274112156
Ile66Met	Linker	-1.41989685614676
Ile66Phe	Linker	0.847281886127167
Ile66Pro	Linker	-1.98135119058608
Ile66Ser	Linker	-1.68075556771554
Ile66Ter	Linker	-1.56402042073118
Ile66Thr	Linker	-1.01308983726256
Ile66Trp	Linker	-0.0161621517600388
Ile66Tyr	Linker	0.0226868489434517
Ile66Val	Linker	0.0119258411600223
Arg67Ala	Linker	-0.214061358359728
Arg67Asn	Linker	-0.779374876576879
Arg67Asp	Linker	-1.68286909755064
Arg67Cys	Linker	-0.539549536943278
Arg67Gln	Linker	0.239934951979979
Arg67Glu	Linker	0.543006225413542
Arg67Gly	Linker	-0.896323374642336
Arg67His	Linker	-1.30489710291994
Arg67Ile	Linker	-1.30414718572954
Arg67Leu	Linker	0.102623006020553
Arg67Lys	Linker	-0.143535732780589
Arg67Met	Linker	-0.354961503697671
Arg67Phe	Linker	-0.484730169080763
Arg67Pro	Linker	-2.01571632742897
Arg67Ser	Linker	-0.200591207079476
Arg67Ter	Linker	-1.69685546155709
Arg67Thr	Linker	-0.0707949768108316
Arg67Trp	Linker	-1.17036264677047
Arg67Tyr	Linker	-0.386389920581209
Arg67Val	Linker	1.03483804763543
Pro68Ala	Linker	-0.709018228674839
Pro68Arg	Linker	-1.90659875958908
Pro68Asn	Linker	-1.59199580497498
Pro68Asp	Linker	-2.25257040219653
Pro68Cys	Linker	-1.89898930099524
Pro68Gln	Linker	-2.08912677881355
Pro68Glu	Linker	-2.21021859107966
Pro68Gly	Linker	-1.88787544635305
Pro68His	Linker	-1.93374347753634
Pro68Ile	Linker	-1.8926313254279
Pro68Leu	Linker	-1.79847034275491
Pro68Lys	Linker	-1.90510937759121
Pro68Met	Linker	-2.07626629192282
Pro68Phe	Linker	-1.87758370373209
Pro68Ser	Linker	-1.44812339660467
Pro68Ter	Linker	-1.70388027191487
Pro68Thr	Linker	-1.83154401151434
Pro68Trp	Linker	-2.01248270915837
Pro68Tyr	Linker	-2.23174713064829
Pro68Val	Linker	-1.91474743208136
Arg69Ala	Linker	-1.60073206208335
Arg69Asn	Linker	-2.2618598919906
Arg69Asp	Linker	-1.74653346043405
Arg69Cys	Linker	-2.04804328978555
Arg69Gln	Linker	-1.7728544109817
Arg69Glu	Linker	-2.19386614908812
Arg69Gly	Linker	-1.93881638248619
Arg69His	Linker	-2.31605300532611
Arg69Ile	Linker	-0.993935141044929
Arg69Leu	Linker	-0.431846436033911
Arg69Lys	Linker	-0.0578177308543175
Arg69Met	Linker	-1.86351856768755
Arg69Phe	Linker	-2.05616375279216
Arg69Pro	Linker	-2.22544669252843
Arg69Ser	Linker	-1.94438742782946
Arg69Ter	Linker	-1.94549480129721
Arg69Thr	Linker	-1.63344871044864
Arg69Trp	Linker	-2.28063515876176
Arg69Tyr	Linker	-2.19499472705287
Arg69Val	Linker	-0.847204609208162
Ala70Arg	Linker	-0.690584140052579
Ala70Asn	Linker	0.239296986857362
Ala70Asp	Linker	-2.02110411078538
Ala70Cys	Linker	0.596480054938064
Ala70Gln	Linker	-1.73185782797259
Ala70Glu	Linker	-1.95805186853875
Ala70Gly	Linker	2.53371747089489
Ala70His	Linker	-0.765203521590926
Ala70Ile	Linker	-1.30344765492599
Ala70Leu	Linker	-1.32062632536277
Ala70Lys	Linker	-2.16935269377705
Ala70Met	Linker	-0.49319636715387
Ala70Phe	Linker	-1.2850459174601
Ala70Pro	Linker	-3.01236638116742
Ala70Ser	Linker	2.54030254615704
Ala70Ter	Linker	-1.76648787926174
Ala70Thr	Linker	1.04977616414454
Ala70Trp	Linker	0.590161300466218
Ala70Tyr	Linker	-1.30875609201817
Ala70Val	Linker	-1.69519890151257
Ile71Ala	Linker	0.963234319544271
Ile71Arg	Linker	-1.78888720730338
Ile71Asn	Linker	1.99300896597927
Ile71Asp	Linker	0.987565960547037
Ile71Cys	Linker	0.021361459134674
Ile71Gln	Linker	-1.21176321950896
Ile71Glu	Linker	3.00784914270665
Ile71Gly	Linker	-0.745833877183296
Ile71His	Linker	1.30513083721672
Ile71Leu	Linker	2.01359767901529
Ile71Lys	Linker	-0.870394284729365
Ile71Met	Linker	1.03564373521249
Ile71Phe	Linker	2.91815829264027
Ile71Pro	Linker	-3.43756367304424
Ile71Ser	Linker	0.484476290453601
Ile71Ter	Linker	-1.77580438326519
Ile71Thr	Linker	1.0960204933766
Ile71Trp	Linker	1.78698363506396
Ile71Tyr	Linker	3.05978309393444
Ile71Val	Linker	0.0279665732052123
Gly72Ala	Linker	0.143712001790808
Gly72Arg	Linker	-0.905598713131641
Gly72Asn	Linker	-0.900628161398918
Gly72Asp	Linker	-1.73960115865336
Gly72Cys	Linker	0.0240576391328107
Gly72Gln	Linker	0.547420395274169
Gly72Glu	Linker	-1.88613017721374
Gly72His	Linker	-0.847965796461486
Gly72Ile	Linker	-1.73348788138029
Gly72Leu	Linker	-1.66856932726035
Gly72Lys	Linker	-1.52173454573927
Gly72Met	Linker	-0.810159783906334
Gly72Phe	Linker	-1.61647519526577
Gly72Pro	Linker	0.147067815974523
Gly72Ser	Linker	0.29225925810919
Gly72Ter	Linker	-1.93638565304717
Gly72Thr	Linker	-0.809633896824123
Gly72Trp	Linker	-1.6395188121974
Gly72Tyr	Linker	-1.59811058546021
Gly72Val	Linker	-1.41642672967444
Gly73Ala	Linker	-0.675538050709351
Gly73Arg	Linker	-1.82157453484918
Gly73Asn	Linker	-1.24927798120686
Gly73Asp	Linker	-1.8283408362188
Gly73Cys	Linker	-1.49478488886764
Gly73Gln	Linker	-1.37973011267615
Gly73Glu	Linker	-1.74663162764236
Gly73His	Linker	-1.83436343491827
Gly73Ile	Linker	-1.77607229613943
Gly73Leu	Linker	-1.78949088894282
Gly73Lys	Linker	-1.82727771362672
Gly73Met	Linker	-1.85542624298328
Gly73Phe	Linker	-1.66202625294999
Gly73Pro	Linker	-1.90930526021625
Gly73Ser	Linker	-1.20563206160197
Gly73Ter	Linker	-1.78408497121372
Gly73Thr	Linker	-1.7147030397063
Gly73Trp	Linker	-1.56386251536492
Gly73Tyr	Linker	-0.98878230012518
Gly73Val	Linker	-1.83500304256801
Ser74Ala	Linker	-1.28903380051789
Ser74Arg	Linker	-1.5840835498449
Ser74Asn	Linker	-1.3203273474613
Ser74Asp	Linker	-2.00580162660237
Ser74Cys	Linker	-0.799037369330606
Ser74Gln	Linker	-1.70326000845307
Ser74Glu	Linker	-1.91767946309308
Ser74Gly	Linker	2.28317507606462
Ser74His	Linker	-1.07412977085677
Ser74Ile	Linker	-1.71513132479058
Ser74Leu	Linker	-1.49370343525123
Ser74Lys	Linker	-1.22675740105378
Ser74Met	Linker	-0.487834841072572
Ser74Phe	Linker	-1.50787759653639
Ser74Pro	Linker	-1.52347133285884
Ser74Ter	Linker	-1.7895584850235
Ser74Thr	Linker	-0.38372653316321
Ser74Trp	Linker	-0.911745811374947
Ser74Tyr	Linker	-1.51142345179902
Ser74Val	Linker	-1.67456552662902
Lys75Ala	Linker	-0.791145495359234
Lys75Arg	Linker	0.203898028952856
Lys75Asn	Linker	-1.59343982335821
Lys75Asp	Linker	-1.93769413693955
Lys75Cys	Linker	-1.68744163316255
Lys75Gln	Linker	-1.09620132964744
Lys75Glu	Linker	-1.94692041024803
Lys75Gly	Linker	-1.63785693912042
Lys75His	Linker	-1.21432767890418
Lys75Ile	Linker	-1.14774457275777
Lys75Leu	Linker	-0.809256150132481
Lys75Met	Linker	-1.1700613719705
Lys75Phe	Linker	-1.59173126216559
Lys75Pro	Linker	-1.64290527106588
Lys75Ser	Linker	-1.58321034836825
Lys75Ter	Linker	-1.8404812935132
Lys75Thr	Linker	-1.21603078645727
Lys75Trp	Linker	-1.71028463897645
Lys75Tyr	Linker	-1.48097677092274
Lys75Val	Linker	-0.868759778851197
Pro76Ala	Linker	-0.171715119990234
Pro76Arg	Linker	0.551747675071957
Pro76Asn	Linker	-0.919354969180937
Pro76Asp	Linker	-1.85946138603372
Pro76Cys	Linker	-0.1940375805917
Pro76Gln	Linker	-1.60159125334466
Pro76Glu	Linker	-1.87236677367903
Pro76Gly	Linker	-1.62182882957333
Pro76His	Linker	-1.33695667903511
Pro76Ile	Linker	-1.3746454453975
Pro76Leu	Linker	-1.04655827551562
Pro76Lys	Linker	0.571155402715428
Pro76Met	Linker	-1.56811753592266
Pro76Phe	Linker	-1.79325625786814
Pro76Ser	Linker	-1.26647780187393
Pro76Ter	Linker	-1.85607970050286
Pro76Thr	Linker	-1.17083343527703
Pro76Trp	Linker	-1.56902064167675
Pro76Tyr	Linker	-1.40616226932919
Pro76Val	Linker	-0.835971681216699
Arg77Ala	Linker	-1.94715867149526
Arg77Asn	Linker	-2.06596233920048
Arg77Asp	Linker	-1.90436041193737
Arg77Cys	Linker	-1.83578561695186
Arg77Gln	Linker	-1.86223276220318
Arg77Glu	Linker	-2.01679742486488
Arg77Gly	Linker	-2.08353238199791
Arg77His	Linker	-1.77932788676634
Arg77Ile	Linker	-1.85832064873131
Arg77Leu	Linker	-1.86081738050838
Arg77Lys	Linker	0.219207395129318
Arg77Met	Linker	-1.86212272448354
Arg77Phe	Linker	-1.79904503664285
Arg77Pro	Linker	-1.8989163379863
Arg77Ser	Linker	-1.57235157466395
Arg77Ter	Linker	-1.67409304427401
Arg77Thr	Linker	-0.701745304898556
Arg77Trp	Linker	-1.75216735291652
Arg77Tyr	Linker	-1.65509756153665
Arg77Val	Linker	-1.80749280805848
Val78Ala	Linker	-1.89350758972952
Val78Arg	Linker	-0.919558151380749
Val78Asn	Linker	-2.1775851861612
Val78Asp	Linker	-1.88512042681258
Val78Cys	Linker	-2.06576569447417
Val78Gln	Linker	-1.92159268305709
Val78Glu	Linker	-1.83498860464011
Val78Gly	Linker	-1.918925865051
Val78His	Linker	-1.96290303592351
Val78Ile	Linker	-1.16445258226928
Val78Leu	Linker	-1.91692459107002
Val78Lys	Linker	-1.26799908940317
Val78Met	Linker	-2.00991173021239
Val78Phe	Linker	-2.0020245306575
Val78Pro	Linker	-1.93275960575258
Val78Ser	Linker	-1.93317361857527
Val78Ter	Linker	-1.88003923966339
Val78Thr	Linker	-1.51886491511716
Val78Trp	Linker	-1.74255846867072
Val78Tyr	Linker	-1.90642289864502
Ala79Arg	Linker	-0.416827963364875
Ala79Asn	Linker	-0.0578547758621433
Ala79Asp	Linker	-2.07057771718157
Ala79Cys	Linker	-2.0456237397738
Ala79Gln	Linker	-1.93983760645738
Ala79Glu	Linker	-2.00560733630024
Ala79Gly	Linker	-1.34030818531785
Ala79His	Linker	-1.72127382241958
Ala79Ile	Linker	-0.310381543435545
Ala79Leu	Linker	-0.157172767631569
Ala79Lys	Linker	-1.68263684771205
Ala79Met	Linker	0.0968150741096121
Ala79Phe	Linker	-1.15778908769368
Ala79Pro	Linker	-1.93075729427595
Ala79Ser	Linker	-0.578534298089115
Ala79Ter	Linker	-1.78534332499996
Ala79Thr	Linker	-0.822260449966588
Ala79Trp	Linker	-1.88485080806177
Ala79Tyr	Linker	-2.11374410498823
Ala79Val	Linker	-0.994848093471775
Thr80Ala	Linker	-1.87371960202985
Thr80Arg	Linker	-0.536656127842395
Thr80Asn	Linker	-1.94162633604081
Thr80Asp	Linker	-2.0417542407182
Thr80Cys	Linker	-1.97239767944882
Thr80Gln	Linker	-1.98809433764224
Thr80Glu	Linker	-1.89561184332965
Thr80Gly	Linker	-1.71359915751227
Thr80His	Linker	-1.78907297761976
Thr80Ile	Linker	-1.44066499097449
Thr80Leu	Linker	-0.993900223621882
Thr80Lys	Linker	-1.08461998370903
Thr80Met	Linker	-1.92077673890008
Thr80Phe	Linker	-1.81331698382124
Thr80Pro	Linker	-1.85460525640966
Thr80Ser	Linker	-1.76783476930645
Thr80Ter	Linker	-1.87265421918614
Thr80Trp	Linker	-2.07592136371659
Thr80Tyr	Linker	-1.89419397531949
Thr80Val	Linker	-1.10418262427561
Pro81Ala	RED	-0.294510657064833
Pro81Arg	RED	-0.320822788647458
Pro81Asn	RED	-0.744116933503241
Pro81Asp	RED	-0.793465099246682
Pro81Cys	RED	-1.24195861518733
Pro81Gln	RED	-0.343437706812879
Pro81Glu	RED	-0.217617528489909
Pro81Gly	RED	0.213821480833819
Pro81His	RED	-0.500423663486768
Pro81Ile	RED	-0.676897586799307
Pro81Leu	RED	-0.825601111793569
Pro81Lys	RED	-0.123147814592737
Pro81Met	RED	-0.821880225071419
Pro81Phe	RED	-1.05525339536625
Pro81Ser	RED	-0.709387602464445
Pro81Ter	RED	-2.19275675390731
Pro81Thr	RED	-0.541032316993319
Pro81Trp	RED	-1.35121153389631
Pro81Tyr	RED	-0.77689196433331
Pro81Val	RED	-0.359368852132247
Glu82Ala	RED	0.000501811649217032
Glu82Arg	RED	0.00671542430864269
Glu82Asn	RED	-0.0543795939544021
Glu82Asp	RED	-0.172464075393847
Glu82Cys	RED	-0.199195188421147
Glu82Gln	RED	-0.0718053687981337
Glu82Gly	RED	-0.572264554243311
Glu82His	RED	-0.296503631307517
Glu82Ile	RED	-0.115163426029659
Glu82Leu	RED	0.173382483113233
Glu82Lys	RED	0.00978449022605865
Glu82Met	RED	0.0450194179990211
Glu82Phe	RED	0.0315689055825601
Glu82Pro	RED	0.0793383540986401
Glu82Ser	RED	0.0957838116906364
Glu82Ter	RED	-1.83588412973973
Glu82Thr	RED	0.0937665461404862
Glu82Trp	RED	0.478257848156227
Glu82Tyr	RED	-0.121665256108053
Glu82Val	RED	-0.261619936335864
Val83Ala	RED	-0.541452225172011
Val83Arg	RED	-1.53794857749609
Val83Asn	RED	-0.142677360331239
Val83Asp	RED	-2.14615936563043
Val83Cys	RED	-0.227499493142395
Val83Gln	RED	-1.88773360203448
Val83Glu	RED	-2.00210260074421
Val83Gly	RED	-2.04355936740732
Val83His	RED	-2.14979471528232
Val83Ile	RED	-0.914526865898002
Val83Leu	RED	-1.96511327320609
Val83Lys	RED	-1.10240952037248
Val83Met	RED	-2.0227900811219
Val83Pro	RED	-2.03367453885604
Val83Ser	RED	-1.57371889891605
Val83Ter	RED	-1.90255727981916
Val83Thr	RED	0.273763511963852
Val83Trp	RED	-1.87864573065472
Val83Tyr	RED	-2.08483990547971
Val84Ala	RED	-1.68125006024607
Val84Arg	RED	0.514996375028942
Val84Asn	RED	-1.90143968764511
Val84Asp	RED	-2.09090759773324
Val84Cys	RED	-0.29673095684055
Val84Gln	RED	-0.969165667574141
Val84Glu	RED	-1.90107895090236
Val84Gly	RED	-1.87947780240205
Val84His	RED	-2.00400971706775
Val84Ile	RED	-0.151336703348097
Val84Leu	RED	-1.82181399480949
Val84Lys	RED	0.659014684990087
Val84Met	RED	-1.44482319037436
Val84Phe	RED	-2.08624338816057
Val84Pro	RED	-1.93838020856563
Val84Ser	RED	-1.6034050274919
Val84Ter	RED	-1.77653355474562
Val84Thr	RED	-0.879792696938865
Val84Trp	RED	-2.11471301468013
Val84Tyr	RED	-2.1235738031677
Ser85Ala	RED	0.0903525209779854
Ser85Arg	RED	0.010349497300953
Ser85Asn	RED	-0.111807533234078
Ser85Asp	RED	-0.386069318140357
Ser85Cys	RED	-0.0897975883640765
Ser85Gln	RED	0.122697822659421
Ser85Glu	RED	-0.17552616185302
Ser85Gly	RED	0.105509500016402
Ser85His	RED	-0.0276056565651794
Ser85Ile	RED	-0.24087878407465
Ser85Leu	RED	0.0496231757413876
Ser85Lys	RED	0.163395281425229
Ser85Met	RED	0.0731627222196862
Ser85Phe	RED	-0.108323189907558
Ser85Pro	RED	-2.02811600218934
Ser85Ter	RED	-1.7609765360201
Ser85Thr	RED	-0.0675320920703535
Ser85Trp	RED	0.0327358371144344
Ser85Tyr	RED	0.157873469960811
Ser85Val	RED	-0.308880324670528
Lys86Ala	RED	0.387999985286014
Lys86Arg	RED	0.0933296829538044
Lys86Asn	RED	-0.00332263021533041
Lys86Asp	RED	-2.27100528941676
Lys86Cys	RED	0.0250784960212123
Lys86Gln	RED	-0.452732189190447
Lys86Glu	RED	-0.866796984390565
Lys86Gly	RED	-0.152116092841125
Lys86His	RED	-0.262009270506917
Lys86Ile	RED	-1.31008331927805
Lys86Leu	RED	-0.471003210858115
Lys86Met	RED	-0.401191041917214
Lys86Phe	RED	-0.201462291909261
Lys86Pro	RED	-1.86087558281288
Lys86Ser	RED	-0.135954056136942
Lys86Ter	RED	-1.90118635599353
Lys86Thr	RED	0.158610433226841
Lys86Trp	RED	-0.897262636235883
Lys86Tyr	RED	-0.540441047356964
Lys86Val	RED	-0.876680066717857
Ile87Ala	RED	-1.01841745619209
Ile87Arg	RED	-1.97991103709313
Ile87Asn	RED	-1.95071230201669
Ile87Asp	RED	-1.85877504121111
Ile87Cys	RED	-0.681302907128561
Ile87Gln	RED	-1.76933416173443
Ile87Glu	RED	-1.39602190549074
Ile87Gly	RED	-1.99005892637882
Ile87His	RED	-2.48342371634803
Ile87Leu	RED	0.330980650582623
Ile87Lys	RED	-2.01679809962845
Ile87Met	RED	-0.315549720466724
Ile87Phe	RED	-1.79660555584939
Ile87Pro	RED	-1.99055625826785
Ile87Ser	RED	-1.65337018285665
Ile87Ter	RED	-1.62846408118563
Ile87Thr	RED	-1.46959924397751
Ile87Trp	RED	-1.62240483689647
Ile87Tyr	RED	-2.04959582260276
Ile87Val	RED	-0.312344231444041
Ala88Arg	RED	-0.621977786744092
Ala88Asn	RED	-0.195568820157952
Ala88Gly	RED	-0.409171598414211
Ala88His	RED	-0.580149439665152
Ala88Ile	RED	-1.4741699048083
Ala88Leu	RED	-0.378632346408923
Ala88Lys	RED	-0.94618053843406
Ala88Met	RED	-0.700112064018727
Ala88Phe	RED	-0.43254773113373
Ala88Pro	RED	-1.26445129081457
Ala88Ser	RED	-0.0138613601651478
Ala88Ter	RED	-1.88861616501767
Ala88Thr	RED	-0.385540776942864
Ala88Trp	RED	-1.39772196516101
Ala88Val	RED	-0.368122379503272
Gln89Ala	RED	-0.188330211886922
Gln89Arg	RED	0.205382750399348
Gln89Asn	RED	0.176635967723884
Gln89Asp	RED	-0.505107764771811
Gln89Cys	RED	0.147690142447521
Gln89Glu	RED	0.349847634516649
Gln89Gly	RED	0.00733414499246887
Gln89His	RED	-0.211509759642182
Gln89Ile	RED	0.211345026072703
Gln89Leu	RED	-0.0329293183185286
Gln89Lys	RED	-0.0428750496855868
Gln89Met	RED	-0.541661932393375
Gln89Phe	RED	0.138121681221532
Gln89Pro	RED	-1.96163915029056
Gln89Ser	RED	-0.164378528258954
Gln89Ter	RED	-1.70119370675767
Gln89Thr	RED	-0.513057928430773
Gln89Trp	RED	0.097844009470097
Gln89Tyr	RED	0.13707471520395
Gln89Val	RED	-0.387805835938111
Tyr90Ala	RED	-0.14326278963914
Tyr90Arg	RED	-1.49835602548905
Tyr90Asn	RED	-1.28342681017172
Tyr90Asp	RED	-2.0006076517825
Tyr90Cys	RED	-0.121007608379509
Tyr90Gln	RED	-0.681038814159134
Tyr90Glu	RED	-0.17090951690603
Tyr90Gly	RED	-1.75656828105639
Tyr90His	RED	-0.0815211853463556
Tyr90Ile	RED	-0.330935990763023
Tyr90Leu	RED	-0.0405676218989091
Tyr90Lys	RED	-0.891252735289498
Tyr90Met	RED	-0.0934464003425024
Tyr90Phe	RED	-0.0261852802565805
Tyr90Pro	RED	-2.15217271828179
Tyr90Ser	RED	-0.0743742034734645
Tyr90Ter	RED	-1.91646121160771
Tyr90Thr	RED	0.0137778575084342
Tyr90Trp	RED	-0.0870638108200961
Tyr90Val	RED	-0.0189500576625639
Lys91Ala	RED	-2.01948714171981
Lys91Arg	RED	-1.32310036326631
Lys91Asn	RED	-1.85057395315221
Lys91Cys	RED	-1.74275718548544
Lys91Gln	RED	-1.74748642873015
Lys91Glu	RED	-2.44494102199138
Lys91Gly	RED	-2.24475574384931
Lys91His	RED	-2.03086064280685
Lys91Ile	RED	-2.03758538991299
Lys91Leu	RED	-1.87555728874002
Lys91Met	RED	-1.80866258685235
Lys91Phe	RED	-1.95753814139498
Lys91Pro	RED	-1.82618229009337
Lys91Ser	RED	-1.74823993609092
Lys91Ter	RED	-1.83803288670095
Lys91Thr	RED	-2.12133919516006
Lys91Trp	RED	-1.93944098321136
Lys91Tyr	RED	-2.06261136630626
Lys91Val	RED	-1.6119960442155
Arg92Ala	RED	0.0295968827183888
Arg92Asn	RED	0.309347662146481
Arg92Asp	RED	-0.102817281456637
Arg92Cys	RED	0.0640847574399421
Arg92Gln	RED	0.0742984372548792
Arg92Glu	RED	-0.559385862553182
Arg92Gly	RED	-0.230941797668705
Arg92His	RED	0.0804626235194723
Arg92Ile	RED	-0.149169217472933
Arg92Leu	RED	-0.306890836161051
Arg92Lys	RED	0.193066502284028
Arg92Met	RED	0.133895033927962
Arg92Phe	RED	-0.19382804004935
Arg92Ser	RED	-0.325280340888854
Arg92Ter	RED	-1.7067546325994
Arg92Thr	RED	0.33347523844328
Arg92Trp	RED	-0.884747356093639
Arg92Tyr	RED	0.9390588309658
Arg92Val	RED	-0.400342176514882
Glu93Ala	RED	-0.152336825795586
Glu93Arg	RED	-0.380707951372843
Glu93Asn	RED	-0.084713158589504
Glu93Asp	RED	-0.451654857734472
Glu93Cys	RED	-0.306635141690594
Glu93Gln	RED	-0.254185006962515
Glu93Gly	RED	-0.172989185641465
Glu93His	RED	-0.05118188656893
Glu93Ile	RED	-0.138388871584032
Glu93Leu	RED	-0.158677762203644
Glu93Lys	RED	0.00247029642163277
Glu93Met	RED	-0.150569385273566
Glu93Phe	RED	-0.466274660777221
Glu93Pro	RED	-1.78213514212077
Glu93Ser	RED	-0.315623289697508
Glu93Ter	RED	-1.80950095150611
Glu93Thr	RED	0.442792261634908
Glu93Trp	RED	-1.29186047641782
Glu93Tyr	RED	-0.256124108334134
Glu93Val	RED	-0.436380386494554
Cys94Ala	RED	-0.057436383981492
Cys94Arg	RED	-0.113552185122505
Cys94Asn	RED	0.0746889513784508
Cys94Asp	RED	0.266372990051112
Cys94Gln	RED	0.169697204518379
Cys94Glu	RED	0.0676715077483436
Cys94Gly	RED	-0.0390504694513574
Cys94His	RED	0.611806782438503
Cys94Ile	RED	-0.146695575287471
Cys94Leu	RED	-0.00519208371364144
Cys94Lys	RED	0.0265765777955176
Cys94Met	RED	-0.0814537852415507
Cys94Phe	RED	-0.21617727618182
Cys94Pro	RED	-1.24194970304754
Cys94Ser	RED	0.000220556017587192
Cys94Ter	RED	-1.90709362520217
Cys94Thr	RED	-0.0233636002999358
Cys94Trp	RED	-0.167774773239422
Cys94Tyr	RED	-0.104264096233926
Cys94Val	RED	0.0652138023655771
Pro95Ala	RED	0.588930364260888
Pro95Arg	RED	0.794825385755196
Pro95Asn	RED	-0.0430247628617249
Pro95Cys	RED	-0.0919141252972926
Pro95Gln	RED	-0.130580075059334
Pro95Glu	RED	-0.50909822284694
Pro95Gly	RED	-0.630799482022186
Pro95Ile	RED	-0.165151190534287
Pro95Leu	RED	-0.132609769258868
Pro95Met	RED	-0.255361498110265
Pro95Ser	RED	0.196509546083342
Pro95Ter	RED	-1.63659045784159
Pro95Thr	RED	-0.342936282155077
Pro95Tyr	RED	-0.635700070938133
Pro95Val	RED	-0.130362092461801
Ser96Ala	RED	-1.05461725746518
Ser96Arg	RED	0.192102432269936
Ser96Asn	RED	0.0272789154066819
Ser96Asp	RED	0.210408190838963
Ser96Cys	RED	-0.811399027085747
Ser96Gln	RED	-0.250488128382548
Ser96Glu	RED	-0.412982548428272
Ser96Gly	RED	0.0958317255349446
Ser96His	RED	0.078969543235611
Ser96Ile	RED	-0.716367576566448
Ser96Leu	RED	-0.679586804354633
Ser96Lys	RED	0.618477039854601
Ser96Met	RED	-1.07720612009787
Ser96Phe	RED	-0.157659509613874
Ser96Pro	RED	-0.209746009521828
Ser96Ter	RED	-1.82974290925747
Ser96Thr	RED	-0.179229083340162
Ser96Trp	RED	-0.663254831927596
Ser96Tyr	RED	0.267875593849951
Ser96Val	RED	0.158686178126856
Ile97Ala	RED	0.270604991871478
Ile97Arg	RED	-0.446291174663682
Ile97Asn	RED	0.10848931476602
Ile97Asp	RED	-0.307084590707536
Ile97Cys	RED	0.321435756536872
Ile97Gln	RED	-0.508179917420493
Ile97Glu	RED	0.551265550161406
Ile97Gly	RED	0.0411574702528181
Ile97His	RED	-0.422396126720577
Ile97Leu	RED	0.044597229769499
Ile97Lys	RED	-0.142568570825193
Ile97Met	RED	-0.342247560307916
Ile97Phe	RED	-0.823669031973214
Ile97Ser	RED	-0.122172205135614
Ile97Ter	RED	-1.63391767558055
Ile97Thr	RED	0.180069822698659
Ile97Trp	RED	-0.231416055900813
Ile97Tyr	RED	-2.13024767726385
Ile97Val	RED	0.306213470742857
Phe98Ala	RED	-1.48141113751663
Phe98Arg	RED	-0.0865216983666306
Phe98Asn	RED	-2.12627437823942
Phe98Asp	RED	-1.90162742119246
Phe98Cys	RED	-1.46841916711585
Phe98Gln	RED	-2.00123606629663
Phe98Glu	RED	-2.00083836919227
Phe98Gly	RED	-2.0270721121485
Phe98His	RED	-0.31786299902449
Phe98Ile	RED	-1.78380993378173
Phe98Leu	RED	-1.91571955320801
Phe98Lys	RED	-0.373963700785803
Phe98Met	RED	-1.80497945034254
Phe98Pro	RED	-0.924134995625432
Phe98Ser	RED	-2.07034296632934
Phe98Ter	RED	-1.82383233322655
Phe98Thr	RED	-1.76912034037616
Phe98Trp	RED	-1.2511097948498
Phe98Tyr	RED	0.138742256248597
Phe98Val	RED	-0.789869080570904
Ala99Arg	RED	-1.82929671418612
Ala99Asn	RED	-1.93584486705772
Ala99Asp	RED	-1.99978942291223
Ala99Cys	RED	-2.15525685170608
Ala99Gln	RED	-2.20642937795168
Ala99Glu	RED	-1.94441936160684
Ala99Gly	RED	-0.270423873046932
Ala99His	RED	-2.08755145187932
Ala99Ile	RED	-2.1395628715996
Ala99Leu	RED	-2.00683819994148
Ala99Lys	RED	-1.88243385787289
Ala99Met	RED	-2.23155726832237
Ala99Phe	RED	-1.8848340616154
Ala99Pro	RED	-1.90502443145892
Ala99Ser	RED	-1.67200343779281
Ala99Ter	RED	-1.86246426050989
Ala99Thr	RED	-2.12344981973537
Ala99Trp	RED	-1.91888405229629
Ala99Tyr	RED	-1.9242194886529
Ala99Val	RED	-2.00511742168021
Trp100Ala	RED	-2.10363523834437
Trp100Arg	RED	-1.78407613831886
Trp100Asn	RED	-2.00421284761891
Trp100Asp	RED	-2.25763305108794
Trp100Cys	RED	-1.9578252218654
Trp100Gln	RED	-2.19926539095866
Trp100Glu	RED	-2.10284419140666
Trp100Gly	RED	-1.99584864803922
Trp100His	RED	-0.156048055402939
Trp100Ile	RED	-2.11641442819247
Trp100Leu	RED	-1.94745852760443
Trp100Lys	RED	-1.71608661463304
Trp100Met	RED	-2.14630780612763
Trp100Phe	RED	-1.89302009568984
Trp100Pro	RED	-2.28148778982909
Trp100Ser	RED	-2.0664771998803
Trp100Ter	RED	-1.87318904945698
Trp100Thr	RED	-2.10276856122955
Trp100Tyr	RED	-1.79575483600874
Trp100Val	RED	-2.12325144782061
Glu101Ala	RED	-0.431281046308643
Glu101Arg	RED	0.254586684722466
Glu101Asn	RED	0.0685985067151069
Glu101Asp	RED	-2.04772491413437
Glu101Cys	RED	-0.241123057395882
Glu101Gln	RED	-1.03865522290716
Glu101Gly	RED	-0.00448095368391499
Glu101His	RED	-0.576756836396912
Glu101Ile	RED	0.0156542167954949
Glu101Leu	RED	-0.705329990884509
Glu101Lys	RED	0.146715175186181
Glu101Met	RED	-0.505623462263917
Glu101Phe	RED	-1.40866233298256
Glu101Pro	RED	-2.0869139833551
Glu101Ser	RED	-0.891625618549898
Glu101Ter	RED	-1.75312099933005
Glu101Thr	RED	-1.41947387000538
Glu101Trp	RED	-1.60410046425616
Glu101Tyr	RED	-1.57298078815112
Glu101Val	RED	-0.196386353669713
Ile102Ala	RED	-2.53640886355664
Ile102Arg	RED	-2.08876902093805
Ile102Asn	RED	-1.74325944470869
Ile102Asp	RED	-2.14374418773737
Ile102Cys	RED	-2.09068438314824
Ile102Gln	RED	-0.773623632062856
Ile102Glu	RED	-2.16111852866465
Ile102Gly	RED	-2.0620028902592
Ile102His	RED	-1.995555130289
Ile102Leu	RED	-0.281056393987874
Ile102Lys	RED	-1.91831889703036
Ile102Met	RED	0.18607930412015
Ile102Pro	RED	-2.16406418840022
Ile102Ser	RED	-1.53989314459046
Ile102Ter	RED	-1.93754769669986
Ile102Thr	RED	-1.86732830711889
Ile102Trp	RED	-1.98835628140762
Ile102Tyr	RED	-1.87861397583104
Ile102Val	RED	-2.08113029563592
Arg103Ala	RED	0.176730589014692
Arg103Asn	RED	-1.66916390888203
Arg103Asp	RED	-1.76754760282613
Arg103Cys	RED	-0.981379370512077
Arg103Gln	RED	-0.658794565328041
Arg103Glu	RED	-1.81431185675573
Arg103Gly	RED	-0.940703062544984
Arg103His	RED	-1.87884524045123
Arg103Ile	RED	-1.43938116566868
Arg103Leu	RED	-1.79871038337098
Arg103Lys	RED	-0.380909496979831
Arg103Met	RED	-1.71800625514695
Arg103Phe	RED	-2.12094312076867
Arg103Pro	RED	-1.90990295112535
Arg103Ser	RED	-1.48587264114474
Arg103Ter	RED	-1.91367092136336
Arg103Thr	RED	-2.1725263908967
Arg103Trp	RED	-1.71171013888479
Arg103Tyr	RED	-1.81587033346058
Arg103Val	RED	-1.67293525570007
Asp104Ala	RED	-0.0890157355657957
Asp104Arg	RED	0.468696105983833
Asp104Asn	RED	0.102600516040934
Asp104Cys	RED	-0.236316664522709
Asp104Gln	RED	0.0458111331386188
Asp104Glu	RED	0.00342511571521253
Asp104Gly	RED	-0.443581380930048
Asp104His	RED	-0.459815521806903
Asp104Ile	RED	-0.636135896467932
Asp104Leu	RED	-1.01381603692318
Asp104Lys	RED	-0.246823730542643
Asp104Met	RED	-0.176958093520991
Asp104Phe	RED	-0.0711321292996798
Asp104Pro	RED	-1.66871663811636
Asp104Ser	RED	-0.113671346277619
Asp104Ter	RED	-1.92301202161894
Asp104Thr	RED	-0.833925890808375
Asp104Trp	RED	-1.59199902298397
Asp104Tyr	RED	-0.253228196221674
Asp104Val	RED	-0.319208708490777
[truncated: 857 more rows]
