# Supplementary material for: Deep mutational scanning quantifies DNA binding and predicts clinical outcomes of PAX6 variants
Source: Mol Syst Biol. 2024 Jun 7;20(7):825–44. doi: 10.1038/s44320-024-00043-8 (PMC11219921; doi:10.1038/s44320-024-00043-8)
Supplement: Supplementary file 6 — Source data Fig. 3 [file 44320_2024_43_MOESM6_ESM.zip › fig_3d_source_data.tsv]

variant	SASA_P6_w_DNA_blx	score_blx_g418_aa
Ser4Ala	0.53	0.0506717037987312
Ser4Arg	0.53	-0.509861200235849
Ser4Asn	0.53	0.0850215555329634
Ser4Asp	0.53	0.0663466209381585
Ser4Cys	0.53	0.128913405224236
Ser4Gln	0.53	-0.0563227973931317
Ser4Glu	0.53	0.0490113032020263
Ser4Gly	0.53	0.0626231219471589
Ser4His	0.53	0.169897240517692
Ser4Ile	0.53	-0.0744296707481351
Ser4Leu	0.53	0.0234337140516656
Ser4Lys	0.53	-0.321490052003604
Ser4Met	0.53	0.090227741088746
Ser4Phe	0.53	0.00753836084302284
Ser4Pro	0.53	-0.131041057657805
Ser4Thr	0.53	-0.0087516225299602
Ser4Trp	0.53	0.0651581648000357
Ser4Tyr	0.53	0.0626189116602238
Ser4Val	0.53	0.0146410264504055
His5Ala	0.86	-0.00101858093646801
His5Arg	0.86	-0.589342630881587
His5Asn	0.86	0.0259342734330379
His5Asp	0.86	0.12062888961356
His5Cys	0.86	-0.0207510425166095
His5Gln	0.86	0.22762823036812
His5Glu	0.86	0.0220469761622408
His5Gly	0.86	-0.0362440118934244
His5Ile	0.86	0.0819414134593126
His5Leu	0.86	0.144611960246595
His5Lys	0.86	-0.378896948121611
His5Met	0.86	0.169129692996569
His5Phe	0.86	0.0756848713858016
His5Pro	0.86	0.171651354428186
His5Ser	0.86	-0.0785098134598359
His5Thr	0.86	-0.0182506674411411
His5Trp	0.86	0.0942956339640721
His5Tyr	0.86	0.106962760302933
His5Val	0.86	0.0882336990873407
Ser6Ala	0.67	0.177288348301945
Ser6Arg	0.67	-0.287503854462558
Ser6Asn	0.67	0.154939293232272
Ser6Asp	0.67	0.127044817283294
Ser6Cys	0.67	-0.233527673181966
Ser6Gln	0.67	-0.27648071349319
Ser6Glu	0.67	0.118895901681908
Ser6Gly	0.67	0.218304758738932
Ser6His	0.67	-0.41355978515096
Ser6Ile	0.67	-0.803616896778465
Ser6Leu	0.67	-0.628460860991417
Ser6Lys	0.67	-0.338257981830632
Ser6Met	0.67	-0.618574378061878
Ser6Phe	0.67	-1.27829036988985
Ser6Pro	0.67	0.146846404343811
Ser6Thr	0.67	-0.41502308600266
Ser6Trp	0.67	-1.24918456591049
Ser6Tyr	0.67	-1.08403366276301
Ser6Val	0.67	-1.00140656800324
Gly7Ala	0.3	0.294501915021683
Gly7Arg	0.3	-1.61877612177289
Gly7Asn	0.3	-0.235195606774535
Gly7Asp	0.3	0.455369187463064
Gly7Cys	0.3	-0.656624566884173
Gly7Gln	0.3	-0.821798081841373
Gly7Glu	0.3	0.335916718223622
Gly7His	0.3	-0.0134033143192172
Gly7Ile	0.3	0.132187452521394
Gly7Leu	0.3	0.0953806560337496
Gly7Lys	0.3	-0.863957060601892
Gly7Met	0.3	0.0506755027649031
Gly7Phe	0.3	-0.023135388116474
Gly7Pro	0.3	0.381005335095679
Gly7Ser	0.3	-0.527089699883554
Gly7Thr	0.3	0.209651525612709
Gly7Trp	0.3	0.304052211677107
Gly7Tyr	0.3	-0.174175237735201
Gly7Val	0.3	0.217209984831189
Val8Ala	0.67	-1.79038187989451
Val8Arg	0.67	0.14821015307802
Val8Asn	0.67	-0.466124416481172
Val8Asp	0.67	-1.7773802278979
Val8Cys	0.67	-0.532867413169937
Val8Gln	0.67	-0.380380780046236
Val8Glu	0.67	-0.793223786879838
Val8Gly	0.67	-1.98174126541704
Val8His	0.67	-0.155934070492665
Val8Ile	0.67	-0.00146164621042111
Val8Leu	0.67	0.100770916400038
Val8Lys	0.67	0.0743582748154208
Val8Met	0.67	-0.157513054799158
Val8Phe	0.67	0.0543924989440354
Val8Pro	0.67	-1.27285197148717
Val8Ser	0.67	-1.33266864115119
Val8Thr	0.67	0.240399353371594
Val8Trp	0.67	-1.22084132335612
Val8Tyr	0.67	-0.156086867849633
Asn9Ala	0.06	-1.99452699454399
Asn9Arg	0.06	-1.82730033231491
Asn9Asp	0.06	-1.81010557819287
Asn9Cys	0.06	-2.29417943267108
Asn9Gln	0.06	-1.90543761417198
Asn9Glu	0.06	-2.03237287764074
Asn9Gly	0.06	-1.85913253433436
Asn9His	0.06	-2.01344845186486
Asn9Ile	0.06	-1.98310121504173
Asn9Leu	0.06	-1.86447513855882
Asn9Lys	0.06	-1.93281239472043
Asn9Met	0.06	-1.96519579908096
Asn9Phe	0.06	-1.82035328782533
Asn9Pro	0.06	-2.20628761744796
Asn9Ser	0.06	-1.99213487392505
Asn9Thr	0.06	-1.8412259925628
Asn9Trp	0.06	-1.96876727189298
Asn9Tyr	0.06	-2.07605961595179
Asn9Val	0.06	-1.99096108273091
Gln10Ala	0.62	-0.0221651970484373
Gln10Arg	0.62	-0.137958586802453
Gln10Asn	0.62	-0.471253205566426
Gln10Asp	0.62	-1.45810306010708
Gln10Cys	0.62	0.0550870119590372
Gln10Glu	0.62	-0.705297628905241
Gln10Gly	0.62	-0.0469216561632346
Gln10His	0.62	-0.259112302472407
Gln10Ile	0.62	-0.0727744861980222
Gln10Leu	0.62	0.100444620911271
Gln10Lys	0.62	-0.864696345900567
Gln10Met	0.62	0.0184045342360784
Gln10Phe	0.62	-0.583582104703615
Gln10Pro	0.62	-1.83394593140987
Gln10Ser	0.62	-0.133692310031005
Gln10Thr	0.62	-0.0514232090266336
Gln10Trp	0.62	-1.73652726028985
Gln10Tyr	0.62	-0.80893400626388
Gln10Val	0.62	-0.0821420950985718
Leu11Ala	0.33	-1.01687241953308
Leu11Arg	0.33	-0.434052311396405
Leu11Asn	0.33	-0.536602673821742
Leu11Asp	0.33	-2.10646783903311
Leu11Cys	0.33	-0.751991609768281
Leu11Gln	0.33	-0.15620147296797
Leu11Glu	0.33	-1.60815613462506
Leu11Gly	0.33	-1.81615223320331
Leu11His	0.33	-0.337211565672618
Leu11Ile	0.33	-0.960615583240318
Leu11Lys	0.33	-1.17170302756547
Leu11Met	0.33	0.00833447622184869
Leu11Phe	0.33	0.0938297245699138
Leu11Pro	0.33	-1.90293338366528
Leu11Ser	0.33	-1.74980815506274
Leu11Thr	0.33	-1.78646336782148
Leu11Trp	0.33	-0.0800184761243061
Leu11Tyr	0.33	-0.520968224674628
Leu11Val	0.33	-0.784298250380677
Gly12Ala	0.43	-1.74385847934401
Gly12Arg	0.43	-1.51518253029399
Gly12Asn	0.43	-1.15862323508297
Gly12Asp	0.43	-1.70638381990794
Gly12Cys	0.43	-1.61499538909981
Gly12Gln	0.43	-1.82872114420648
Gly12Glu	0.43	-1.79155934300223
Gly12His	0.43	-1.62510183757497
Gly12Ile	0.43	-1.91914816597878
Gly12Leu	0.43	-1.7821875426133
Gly12Lys	0.43	-1.62407837392976
Gly12Met	0.43	-1.71959493921677
Gly12Phe	0.43	-1.87554650915159
Gly12Pro	0.43	-1.98123854463718
Gly12Ser	0.43	-1.65340283489573
Gly12Thr	0.43	-1.90423115112433
Gly12Trp	0.43	-2.11188586797172
Gly12Tyr	0.43	-1.81599723984488
Gly12Val	0.43	-1.69978991072188
Gly13Ala	0.05	-1.84248668983339
Gly13Arg	0.05	-0.0593721257675512
Gly13Asn	0.05	-1.88413881276526
Gly13Asp	0.05	-1.71401591774785
Gly13Cys	0.05	-1.73264792409492
Gly13Gln	0.05	-2.10258763851816
Gly13Glu	0.05	-1.85313436298016
Gly13His	0.05	-1.87547610510823
Gly13Ile	0.05	-1.98613843045709
Gly13Leu	0.05	-1.88868503285127
Gly13Lys	0.05	-1.45369873556
Gly13Met	0.05	-1.87090336647053
Gly13Phe	0.05	-2.02806096259868
Gly13Pro	0.05	-1.96960493055045
Gly13Ser	0.05	-1.86485721869155
Gly13Thr	0.05	-1.91517297022085
Gly13Trp	0.05	-1.8297647519182
Gly13Tyr	0.05	-1.97129234222143
Gly13Val	0.05	-1.87637809509151
Val14Ala	0.66	0.257937757172269
Val14Arg	0.66	-0.759604895747636
Val14Asn	0.66	0.0232909687150999
Val14Asp	0.66	-0.983810114926657
Val14Cys	0.66	-0.107844561408777
Val14Gln	0.66	0.032284590745741
Val14Glu	0.66	-0.122319426811314
Val14Gly	0.66	-0.33287407336076
Val14His	0.66	-0.679225713848498
Val14Ile	0.66	-0.0658842716288044
Val14Leu	0.66	0.0578658847986238
Val14Lys	0.66	-0.527929317014047
Val14Met	0.66	-0.0800294104205301
Val14Phe	0.66	-0.0336810004219035
Val14Pro	0.66	0.267172187923237
Val14Ser	0.66	-0.129390636870176
Val14Thr	0.66	-0.271195881110022
Val14Trp	0.66	0.0564312345244984
Val14Tyr	0.66	-0.230863006367532
Phe15Ala	0.11	-1.73387097280534
Phe15Arg	0.11	-0.862249735903901
Phe15Asn	0.11	-1.70725441853944
Phe15Asp	0.11	-1.86200523065595
Phe15Cys	0.11	-1.67998772500223
Phe15Gln	0.11	-1.70773915771751
Phe15Glu	0.11	-2.05317271113841
Phe15Gly	0.11	-2.02670411348392
Phe15His	0.11	-1.24902557848385
Phe15Ile	0.11	-0.898178062989022
Phe15Leu	0.11	-1.8202114011869
Phe15Lys	0.11	-1.74046026252842
Phe15Met	0.11	-1.85643222346431
Phe15Pro	0.11	-1.96374625386158
Phe15Ser	0.11	-1.68370818795822
Phe15Thr	0.11	-1.75965948186115
Phe15Trp	0.11	-0.948396710625491
Phe15Tyr	0.11	-0.217374575221458
Phe15Val	0.11	-1.60499648491173
Val16Ala	0.33	0.106290310784181
Val16Arg	0.33	-0.723075268290059
Val16Asn	0.33	-0.0530326113602566
Val16Asp	0.33	0.153025858672993
Val16Cys	0.33	-0.339058525559468
Val16Gln	0.33	-0.550864947390084
Val16Glu	0.33	0.0172026070609466
Val16Gly	0.33	-0.542152239955419
Val16His	0.33	-0.345646052831426
Val16Ile	0.33	-0.356402034498819
Val16Leu	0.33	-0.134152668282376
Val16Lys	0.33	-1.03326721696179
Val16Met	0.33	-0.648287490218701
Val16Phe	0.33	-0.977537435332795
Val16Pro	0.33	-1.51290092241957
Val16Ser	0.33	0.10040706834864
Val16Thr	0.33	0.345940627622154
Val16Tyr	0.33	-0.521741827159549
Asn17Ala	0.34	-2.62632434066057
Asn17Arg	0.34	-3.56881794593187
Asn17Asp	0.34	-1.65154075455685
Asn17Cys	0.34	-1.06016777516019
Asn17Gln	0.34	-3.3157114788716
Asn17Glu	0.34	-0.885606746982202
Asn17Gly	0.34	-1.28719500070753
Asn17His	0.34	-3.4630356507647
Asn17Ile	0.34	-2.28153300896149
Asn17Leu	0.34	-2.27825101174133
Asn17Lys	0.34	-3.61143478514258
Asn17Met	0.34	-2.51627061023441
Asn17Phe	0.34	-3.53463467217166
Asn17Pro	0.34	-3.70901860687142
Asn17Ser	0.34	-0.977659478501364
Asn17Thr	0.34	-0.784202515015796
Asn17Trp	0.34	-2.96729187592841
Asn17Tyr	0.34	-3.60994864324446
Asn17Val	0.34	-2.21989448168339
Gly18Ala	0.01	-2.02165150653294
Gly18Arg	0.01	-2.12513827171181
Gly18Asn	0.01	-1.94209447447136
Gly18Asp	0.01	-1.93800519326432
Gly18Cys	0.01	-2.10742810038909
Gly18Gln	0.01	-1.70680895540834
Gly18Glu	0.01	-1.96816605257481
Gly18His	0.01	-2.11911809033843
Gly18Ile	0.01	-1.88816332886512
Gly18Leu	0.01	-1.93003734336279
Gly18Lys	0.01	-2.20834685860425
Gly18Met	0.01	-2.09325614669563
Gly18Phe	0.01	-1.9848428065755
Gly18Pro	0.01	-2.15992841876054
Gly18Ser	0.01	-1.96974575550176
Gly18Thr	0.01	-1.78940946854561
Gly18Trp	0.01	-2.00703642339419
Gly18Tyr	0.01	-1.82092137124949
Gly18Val	0.01	-1.86798016564996
Arg19Ala	0.22	-0.823567927005915
Arg19Asn	0.22	-1.4115287963642
Arg19Asp	0.22	-2.05562786661162
Arg19Cys	0.22	-0.289145407864554
Arg19Gln	0.22	-0.662830774297233
Arg19Glu	0.22	-1.97711804516938
Arg19Gly	0.22	-1.9680580754959
Arg19His	0.22	-1.05826252581351
Arg19Ile	0.22	-0.226381316297018
Arg19Leu	0.22	-0.829047225727467
Arg19Lys	0.22	0.347345064560942
Arg19Met	0.22	-1.05396229196081
Arg19Phe	0.22	-1.649892196094
Arg19Pro	0.22	-1.9198139850406
Arg19Ser	0.22	-1.23687374452832
Arg19Thr	0.22	-0.469312092403165
Arg19Trp	0.22	-1.24935087769228
Arg19Tyr	0.22	-0.645675211659773
Arg19Val	0.22	-0.193633556800027
Pro20Ala	0.37	-0.0152494094561257
Pro20Arg	0.37	-1.87019886911633
Pro20Asn	0.37	-1.72991912444592
Pro20Asp	0.37	-1.54962474864899
Pro20Cys	0.37	-1.8284446248633
Pro20Gln	0.37	-1.90006768151394
Pro20Glu	0.37	-2.10393629355791
Pro20Gly	0.37	-1.99222603495054
Pro20His	0.37	-1.98001153281615
Pro20Ile	0.37	-2.07918239217348
Pro20Leu	0.37	-1.95721919565005
Pro20Lys	0.37	-1.85471357411282
Pro20Met	0.37	-1.95125915679293
Pro20Phe	0.37	-1.98797222208485
Pro20Ser	0.37	-1.00354224895172
Pro20Thr	0.37	-1.93945624547024
Pro20Trp	0.37	-1.91454605443701
Pro20Tyr	0.37	-2.06357009695457
Pro20Val	0.37	-1.94744505194536
Leu21Ala	0.1	-0.637413795254215
Leu21Arg	0.1	-1.80739620280654
Leu21Asn	0.1	-1.92329249794605
Leu21Asp	0.1	-1.79401807153213
Leu21Cys	0.1	-1.6734102007687
Leu21Gln	0.1	-0.831654218992079
Leu21Glu	0.1	-1.50259936214702
Leu21Gly	0.1	-2.19437895036165
Leu21His	0.1	-1.11091685175119
Leu21Ile	0.1	-0.615498884358132
Leu21Lys	0.1	-1.96637138696644
Leu21Met	0.1	-1.16856375779699
Leu21Phe	0.1	-1.74081252226146
Leu21Pro	0.1	-1.76588263390998
Leu21Ser	0.1	-1.44938612104415
Leu21Thr	0.1	0.0865570226683356
Leu21Trp	0.1	-2.21974005484043
Leu21Tyr	0.1	-0.494725467025687
Leu21Val	0.1	-0.651400406503133
Pro22Ala	0.58	-0.74854557971836
Pro22Arg	0.58	-0.512048312526934
Pro22Asn	0.58	-0.797937214032724
Pro22Asp	0.58	-0.882264108490171
Pro22Cys	0.58	-0.427704922817933
Pro22Gln	0.58	0.671138817030171
Pro22Glu	0.58	-1.58294275635323
Pro22His	0.58	-0.427192468523861
Pro22Ile	0.58	-0.821343108980623
Pro22Leu	0.58	-0.698103813512195
Pro22Lys	0.58	0.0694807604831524
Pro22Met	0.58	-0.414524906947901
Pro22Phe	0.58	-1.16398493520826
Pro22Ser	0.58	-0.423289317098934
Pro22Thr	0.58	-1.41920004925742
Pro22Trp	0.58	-1.93307226836719
Pro22Tyr	0.58	-1.47924842196805
Pro22Val	0.58	-1.08494279424062
Asp23Ala	0.65	0.279326516064305
Asp23Arg	0.65	-0.0377059591007889
Asp23Asn	0.65	-0.454739372399182
Asp23Cys	0.65	0.391082111483162
Asp23Gln	0.65	-0.370677381715017
Asp23Glu	0.65	0.0911376194922191
Asp23Gly	0.65	0.13205028678459
Asp23His	0.65	-0.19170140244795
Asp23Ile	0.65	-0.711984343197169
Asp23Leu	0.65	-0.762383485028928
Asp23Lys	0.65	-0.440227385504045
Asp23Met	0.65	-0.847509613796438
Asp23Phe	0.65	-0.496059731155537
Asp23Pro	0.65	-0.387503523445755
Asp23Ser	0.65	-0.521129626867356
Asp23Thr	0.65	-0.950022531559831
Asp23Trp	0.65	0.0462448049228534
Asp23Tyr	0.65	-0.436925972860853
Asp23Val	0.65	-0.142215282090718
Ser24Ala	0.68	0.0177293576220698
Ser24Arg	0.68	0.170035840479086
Ser24Asn	0.68	0.199628521057627
Ser24Asp	0.68	0.0154842349273814
Ser24Cys	0.68	0.0289989292670136
Ser24Gln	0.68	-0.0391612815398341
Ser24Glu	0.68	0.11702144255556
Ser24Gly	0.68	0.204110705751134
Ser24His	0.68	-0.246512858016304
Ser24Ile	0.68	0.0567937818629671
Ser24Leu	0.68	0.291400757212375
Ser24Lys	0.68	0.151044699959582
Ser24Met	0.68	0.152891299666411
Ser24Phe	0.68	0.428720280795447
Ser24Pro	0.68	0.336531463482669
Ser24Thr	0.68	0.218192290172741
Ser24Trp	0.68	-0.0326548790020174
Ser24Tyr	0.68	0.232091634954494
Ser24Val	0.68	0.112165902254833
Thr25Ala	0.23	0.600012900047134
Thr25Arg	0.23	0.215028049709916
Thr25Asn	0.23	-1.03628649169235
Thr25Asp	0.23	-0.471862307076448
Thr25Cys	0.23	-0.0316431335560057
Thr25Gln	0.23	0.344097516883922
Thr25Glu	0.23	-0.228450175936925
Thr25Gly	0.23	-1.49020398525673
Thr25His	0.23	-0.219942359016532
Thr25Ile	0.23	0.01578961675721
Thr25Leu	0.23	-0.110932507616597
Thr25Lys	0.23	-0.254373297400428
Thr25Met	0.23	0.013893173846327
Thr25Phe	0.23	-0.875452358592895
Thr25Pro	0.23	-1.55616674110965
Thr25Ser	0.23	0.0434138232313539
Thr25Trp	0.23	-0.896792415842897
Thr25Tyr	0.23	-0.412953078468439
Thr25Val	0.23	0.0825789916483912
Arg26Ala	0.03	-1.81962849579469
Arg26Asn	0.03	-1.92129965978565
Arg26Asp	0.03	-2.05665429523382
Arg26Cys	0.03	-1.99263994493739
Arg26Gln	0.03	-2.09469663682098
Arg26Glu	0.03	-1.89293834503042
Arg26Gly	0.03	-2.04724557598306
Arg26His	0.03	-1.95369228496151
Arg26Ile	0.03	-1.99690804488034
Arg26Leu	0.03	-1.91456526835907
Arg26Lys	0.03	-1.91455163305727
Arg26Met	0.03	-1.96534996737264
Arg26Phe	0.03	-1.95035544540887
Arg26Pro	0.03	-2.02561861350778
Arg26Ser	0.03	-1.95193744264213
Arg26Thr	0.03	-1.94600340323669
Arg26Trp	0.03	-1.88142459424362
Arg26Tyr	0.03	-1.69934003500425
Arg26Val	0.03	-1.95792366865117
Gln27Ala	0.46	-0.0343627655455174
Gln27Arg	0.46	-0.206515819672397
Gln27Asn	0.46	-0.23641336788355
Gln27Asp	0.46	-0.874108192378667
Gln27Cys	0.46	-0.352991869067614
Gln27Glu	0.46	0.224377355750516
Gln27Gly	0.46	0.032849233452513
Gln27His	0.46	0.377621649295492
Gln27Ile	0.46	-0.111329076823165
Gln27Leu	0.46	-0.292991085985246
Gln27Lys	0.46	0.223856826535336
Gln27Met	0.46	-0.267457434153062
Gln27Phe	0.46	-0.0531327625343092
Gln27Pro	0.46	-1.88998570761026
Gln27Ser	0.46	0.229683851512756
Gln27Thr	0.46	-0.270374338838064
Gln27Trp	0.46	-0.0228501443178648
Gln27Tyr	0.46	-0.0471090158060816
Gln27Val	0.46	0.108350351256169
Lys28Ala	0.51	-0.0481707222230701
Lys28Arg	0.51	-0.084303157439634
Lys28Asn	0.51	-0.230761512292246
Lys28Asp	0.51	-0.329277069853944
Lys28Cys	0.51	-0.142120912093626
Lys28Gln	0.51	-0.142085974326461
Lys28Glu	0.51	0.188907930503916
Lys28Gly	0.51	-0.307524294692197
Lys28His	0.51	-0.0466664740528664
Lys28Ile	0.51	-0.223110896794331
Lys28Leu	0.51	-0.341557518470689
Lys28Met	0.51	-0.422606395760383
Lys28Phe	0.51	-0.237233670883872
Lys28Pro	0.51	-2.00398198432645
Lys28Ser	0.51	-0.0819458473743078
Lys28Thr	0.51	-0.116046876517266
Lys28Trp	0.51	-0.452085754473072
Lys28Tyr	0.51	-0.696057992134622
Lys28Val	0.51	-0.648785233529423
Ile29Ala	0	-1.83793342787317
Ile29Arg	0	-1.92749534891875
Ile29Asn	0	-1.91363056573141
Ile29Asp	0	-1.92164994283937
Ile29Cys	0	-1.56832168689558
Ile29Gln	0	-1.74376201568572
Ile29Glu	0	-1.79532304604036
Ile29Gly	0	-2.1230586246099
Ile29His	0	-1.83311855757716
Ile29Leu	0	-0.51929312649948
Ile29Lys	0	-1.96967164682372
Ile29Met	0	-0.583734042482091
Ile29Phe	0	-1.70295918447591
Ile29Pro	0	-1.90319477650341
Ile29Ser	0	-1.90955954617109
Ile29Thr	0	-2.06752722585523
Ile29Trp	0	-2.06435748059915
Ile29Tyr	0	-1.87141949104175
Ile29Val	0	-0.651254510667152
Val30Ala	0.03	0.428914846687921
Val30Arg	0.03	0.16707161654864
Val30Asn	0.03	-1.96649937974736
Val30Asp	0.03	-1.76831125254529
Val30Cys	0.03	-0.302298915524987
Val30Gln	0.03	-0.316046498734102
Val30Glu	0.03	-1.63409217483067
Val30Gly	0.03	-1.67995821627379
Val30His	0.03	-1.85551003858683
Val30Ile	0.03	0.107886804780098
Val30Leu	0.03	-0.156399903488602
Val30Lys	0.03	0.2310815917905
Val30Met	0.03	-0.149258180118039
Val30Phe	0.03	-1.59046482222647
Val30Pro	0.03	-1.77015766330546
Val30Ser	0.03	-1.05412014024084
Val30Thr	0.03	-0.193820852812506
Val30Trp	0.03	-1.3247490190595
Val30Tyr	0.03	-1.68626623480383
Glu31Ala	0.59	0.0380020470978883
Glu31Arg	0.59	0.0956140967457064
Glu31Asn	0.59	0.176752135085843
Glu31Asp	0.59	-0.0631691966413346
Glu31Cys	0.59	-0.342238221729444
Glu31Gln	0.59	-0.177894052039978
Glu31Gly	0.59	0.242860546370967
Glu31His	0.59	0.0615994974247727
Glu31Ile	0.59	-0.729108619494796
Glu31Leu	0.59	0.00634836149518225
Glu31Lys	0.59	-0.0514422093801357
Glu31Met	0.59	-0.0106323693175545
Glu31Phe	0.59	0.0448417116797231
Glu31Pro	0.59	-1.72348556402587
Glu31Ser	0.59	0.0198601812331272
Glu31Thr	0.59	0.170834140966729
Glu31Trp	0.59	-1.83010120832853
Glu31Tyr	0.59	0.315501359260703
Glu31Val	0.59	0.236883467508377
Leu32Ala	0.16	-0.212894913309814
Leu32Arg	0.16	-1.66068619014389
Leu32Asn	0.16	-1.77308361313469
Leu32Asp	0.16	-1.84731331551664
Leu32Cys	0.16	-0.00949978459574607
Leu32Gln	0.16	-1.16109250207704
Leu32Glu	0.16	-1.73821567047295
Leu32Gly	0.16	-1.77294993288982
Leu32His	0.16	-0.0736113927682691
Leu32Ile	0.16	-0.569137998588854
Leu32Lys	0.16	-1.30177099502107
Leu32Met	0.16	-0.0990961557036676
Leu32Phe	0.16	0.488946271662397
Leu32Pro	0.16	-1.67445401115992
Leu32Ser	0.16	-1.63606177133559
Leu32Thr	0.16	-1.88765581459123
Leu32Trp	0.16	0.0091333480902609
Leu32Tyr	0.16	0.448014371473906
Leu32Val	0.16	-1.75211217755103
Ala33Arg	0.16	-0.392473349551654
Ala33Asn	0.16	0.44128035951878
Ala33Asp	0.16	-1.41881978728384
Ala33Cys	0.16	-0.600427204541471
Ala33Gln	0.16	0.101205761492611
Ala33Glu	0.16	-1.17178354176201
Ala33Gly	0.16	-0.0302814237001727
Ala33His	0.16	-2.10008172555987
Ala33Ile	0.16	-1.55589676974658
Ala33Leu	0.16	-0.585302008600706
Ala33Lys	0.16	-0.289734416498983
Ala33Met	0.16	-0.0153554855398661
Ala33Phe	0.16	-0.0309634021061815
Ala33Pro	0.16	-2.13796886736339
Ala33Ser	0.16	0.254933764241146
Ala33Thr	0.16	0.113984197950864
Ala33Trp	0.16	-0.124078575701143
Ala33Val	0.16	-0.436046816842907
His34Ala	0.65	0.333846067687084
His34Arg	0.65	0.177431008696354
His34Asn	0.65	0.0187927296411701
His34Asp	0.65	0.23379818077056
His34Cys	0.65	-0.180228758612333
His34Gln	0.65	0.105408461633007
His34Glu	0.65	0.104636882248983
His34Gly	0.65	0.378866163141562
His34Ile	0.65	-0.315161277839705
His34Leu	0.65	-0.279176946329515
His34Lys	0.65	0.098214501444938
His34Met	0.65	-0.446525796040964
His34Phe	0.65	0.218622556470836
His34Pro	0.65	-2.0785517329179
His34Ser	0.65	0.206325246797368
His34Thr	0.65	-0.159957094993535
His34Trp	0.65	0.0807363679129947
His34Tyr	0.65	-0.0882659187136539
His34Val	0.65	0.293145826391271
Ser35Ala	0.73	0.282177001024859
Ser35Arg	0.73	0.153562238873844
Ser35Asn	0.73	0.0102012814202821
Ser35Asp	0.73	0.56642060662453
Ser35Cys	0.73	-0.249966343537285
Ser35Gln	0.73	0.0365260541579255
Ser35Glu	0.73	0.124109268951092
Ser35Gly	0.73	0.334252091612701
Ser35His	0.73	0.599891876517963
Ser35Ile	0.73	-0.153973145012967
Ser35Leu	0.73	-0.524570414313906
Ser35Lys	0.73	0.308574878559127
Ser35Met	0.73	-0.00780750207953806
Ser35Phe	0.73	-0.0505733292502963
Ser35Pro	0.73	-1.82391721539054
Ser35Thr	0.73	0.242633574700854
Ser35Trp	0.73	0.0795415975037308
Ser35Tyr	0.73	0.0280626127198964
Ser35Val	0.73	0.298919788141343
Gly36Ala	0.75	-0.43755471773515
Gly36Arg	0.75	0.347551522613436
Gly36Asn	0.75	0.231793377602827
Gly36Asp	0.75	-0.516581122470642
Gly36Cys	0.75	-0.549956706941687
Gly36Gln	0.75	-0.544726842583628
Gly36Glu	0.75	-0.90608742882702
Gly36His	0.75	-0.602233275283142
Gly36Ile	0.75	-1.62150274797014
Gly36Leu	0.75	-1.5864713951017
Gly36Lys	0.75	-0.822826821194139
Gly36Met	0.75	-1.29358427840856
Gly36Phe	0.75	-1.32032921479359
Gly36Pro	0.75	-1.99294887287051
Gly36Ser	0.75	-0.370664527187248
Gly36Thr	0.75	-1.52749561910501
Gly36Trp	0.75	-1.54986644367209
Gly36Tyr	0.75	-1.37457607714241
Gly36Val	0.75	-1.70740741973116
Ala37Arg	0.23	0.0205876422827083
Ala37Asn	0.23	-0.366826325465231
Ala37Asp	0.23	-0.895237567636464
Ala37Cys	0.23	-0.320690660201352
Ala37Gln	0.23	-0.0466641338781111
Ala37Glu	0.23	-0.445285795784197
Ala37Gly	0.23	-1.23651336045983
Ala37His	0.23	-2.07013465267801
Ala37Leu	0.23	0.0700916478215783
Ala37Lys	0.23	-0.708065241588836
Ala37Met	0.23	-0.180861189355891
Ala37Phe	0.23	-0.977028390952778
Ala37Pro	0.23	-1.73081114090365
Ala37Ser	0.23	0.00588521364969274
Ala37Thr	0.23	-0.0947480713776452
Ala37Trp	0.23	0.0846076214331424
Ala37Tyr	0.23	-0.848623578321169
Ala37Val	0.23	-0.509014901284995
Arg38Ala	0.44	-0.777999395268495
Arg38Asn	0.44	-1.32424488043034
Arg38Asp	0.44	-1.94235719233888
Arg38Cys	0.44	-1.98565120896333
Arg38Gln	0.44	-0.804008372900933
Arg38Glu	0.44	-2.05232754184218
Arg38Gly	0.44	-0.847935952200664
Arg38His	0.44	-1.80119207795429
Arg38Ile	0.44	-1.714634571436
Arg38Leu	0.44	-1.02138941423128
Arg38Lys	0.44	0.0100462465131086
Arg38Met	0.44	-1.06135247007434
Arg38Phe	0.44	-1.71070959883255
Arg38Pro	0.44	-0.78555260683586
Arg38Ser	0.44	-0.730995619328897
Arg38Thr	0.44	-1.00828589765759
Arg38Trp	0.44	-1.1165623979591
Arg38Tyr	0.44	-0.728288982315236
Arg38Val	0.44	-1.7257611045962
Pro39Ala	0.26	0.318262842865006
Pro39Arg	0.26	0.478544963435712
Pro39Asn	0.26	-3.19877969466986
Pro39Asp	0.26	-1.15950579535663
Pro39Cys	0.26	-0.490644789158285
Pro39Gln	0.26	-3.30155861161443
Pro39Glu	0.26	-0.836000688456717
Pro39Gly	0.26	-1.4917976174804
Pro39His	0.26	-0.137464706099516
Pro39Ile	0.26	0.0899272993440605
Pro39Leu	0.26	0.120154926017562
Pro39Lys	0.26	0.168089343788122
Pro39Met	0.26	0.6758650104454
Pro39Phe	0.26	0.121170522185654
Pro39Ser	0.26	-0.206495652782578
Pro39Thr	0.26	0.10878699805288
Pro39Trp	0.26	-1.16935320472549
Pro39Tyr	0.26	0.456380452425428
Pro39Val	0.26	-0.965388219546944
Cys40Ala	0.2	0.814107438037575
Cys40Arg	0.2	-0.297606795747782
Cys40Asn	0.2	0.182275974889643
Cys40Asp	0.2	-1.83834572537026
Cys40Gln	0.2	0.189709590303833
Cys40Gly	0.2	-0.422794299171698
Cys40His	0.2	-1.01013569225275
Cys40Ile	0.2	0.106879870504096
Cys40Leu	0.2	-0.824610174885197
Cys40Lys	0.2	-0.234472612819798
Cys40Met	0.2	0.271518907471021
Cys40Phe	0.2	-1.0794965727969
Cys40Pro	0.2	-1.40559322479856
Cys40Ser	0.2	0.269237514383473
Cys40Thr	0.2	-0.242184918626561
Cys40Trp	0.2	-1.78052368203603
Cys40Tyr	0.2	-1.03008249031567
Cys40Val	0.2	0.214972552342835
Asp41Ala	0.27	0.250648626009065
Asp41Arg	0.27	0.286811239003423
Asp41Asn	0.27	0.1629451932057
Asp41Cys	0.27	-0.726294414705335
Asp41Gln	0.27	-0.474840773275252
Asp41Glu	0.27	-0.0790212433368875
Asp41Gly	0.27	-0.609690016687762
Asp41His	0.27	0.294610631158727
Asp41Ile	0.27	0.225652169991617
Asp41Leu	0.27	-0.301793412690384
Asp41Lys	0.27	0.237292010684449
Asp41Met	0.27	-0.105190077657872
Asp41Phe	0.27	-0.223640172325624
Asp41Pro	0.27	-1.8992646845036
Asp41Ser	0.27	0.464358883175478
Asp41Thr	0.27	0.271286598453917
Asp41Trp	0.27	-1.16020733239047
Asp41Tyr	0.27	0.100610204526846
Asp41Val	0.27	-0.0411210612980164
Ile42Ala	0	-1.85596162852071
Ile42Arg	0	-1.89216757243354
Ile42Asn	0	-1.88873023783278
Ile42Asp	0	-1.9027226461878
Ile42Cys	0	-1.67723854294801
Ile42Gln	0	-2.02683067961484
Ile42Glu	0	-1.87829660396147
Ile42Gly	0	-1.89874851945823
Ile42His	0	-1.98008097492793
Ile42Leu	0	-1.85177870252024
Ile42Lys	0	-1.96788104005725
Ile42Met	0	-1.69563094346113
Ile42Phe	0	-1.97764678890715
Ile42Pro	0	-2.07558105332897
Ile42Ser	0	-2.00232644301743
Ile42Thr	0	-1.55402635550204
Ile42Trp	0	-1.91466295643694
Ile42Tyr	0	-1.90303206442005
Ile42Val	0	0.0347386854204754
Ser43Ala	0.03	-0.0858009396186263
Ser43Arg	0.03	-1.72779082815735
Ser43Asn	0.03	-1.76633937926357
Ser43Asp	0.03	-1.94181539536275
Ser43Cys	0.03	-0.878916318366077
Ser43Gln	0.03	-1.77348570763008
Ser43Glu	0.03	-2.04187585052164
Ser43Gly	0.03	-0.0959389188813193
Ser43His	0.03	-1.77150821297975
Ser43Ile	0.03	-1.98988502753454
Ser43Leu	0.03	-1.93230630907877
Ser43Lys	0.03	-1.9152460332863
Ser43Met	0.03	-0.67056208109964
Ser43Phe	0.03	-1.90476374242688
Ser43Pro	0.03	-1.99968293859775
Ser43Thr	0.03	-1.2313786020838
Ser43Trp	0.03	-1.91596170153485
Ser43Tyr	0.03	-2.01486075969245
Ser43Val	0.03	-0.946825069481913
Arg44Ala	0.84	0.100743360390306
Arg44Asn	0.84	-0.454629634718453
Arg44Asp	0.84	-1.33717193650109
Arg44Cys	0.84	-0.58414299712733
Arg44Gln	0.84	-0.128799562855756
Arg44Glu	0.84	-0.0508035033918932
Arg44Gly	0.84	-1.26670321670164
Arg44His	0.84	0.275337111894228
Arg44Ile	0.84	-0.555548463681052
Arg44Leu	0.84	-0.744863255169022
Arg44Lys	0.84	0.0942850195660241
Arg44Met	0.84	-0.505859785109424
Arg44Phe	0.84	-1.98748629004182
Arg44Pro	0.84	-1.78637584397385
Arg44Ser	0.84	-0.367387743283027
Arg44Thr	0.84	-0.414355762788625
Arg44Trp	0.84	-0.553249527510975
Arg44Tyr	0.84	-0.00125293163912499
Arg44Val	0.84	-0.239268584025943
Ile45Ala	0.49	0.254161105783917
Ile45Arg	0.49	-0.0127761650394382
Ile45Asn	0.49	0.0610684956827425
Ile45Asp	0.49	0.474948838086725
Ile45Cys	0.49	0.175443797951181
Ile45Gln	0.49	-0.372540086369172
Ile45Glu	0.49	0.425888992091038
Ile45Gly	0.49	0.501413121605451
Ile45His	0.49	-0.00523589475813147
Ile45Leu	0.49	0.171605135168344
Ile45Lys	0.49	0.125784887107609
Ile45Met	0.49	-0.0306146258753013
Ile45Phe	0.49	0.0613396421883983
Ile45Pro	0.49	-1.97167782688144
Ile45Ser	0.49	0.24609678767608
Ile45Thr	0.49	0.0246694051677019
Ile45Trp	0.49	0.0858346970206401
Ile45Tyr	0.49	0.138245582191836
Ile45Val	0.49	0.0268434059568183
Leu46Ala	0.19	-0.909973841730991
Leu46Arg	0.19	-1.97787216879245
Leu46Asn	0.19	-1.97187023193459
Leu46Cys	0.19	0.0167212560021528
Leu46Gln	0.19	-1.58523242651395
Leu46Glu	0.19	-1.91541834700342
Leu46Gly	0.19	-1.8677257095296
Leu46His	0.19	-2.25671631723266
Leu46Ile	0.19	0.0495375984736488
Leu46Lys	0.19	-1.92603052487049
Leu46Met	0.19	0.333702460385417
Leu46Phe	0.19	-1.93919795590698
Leu46Pro	0.19	-2.05198179349968
Leu46Ser	0.19	-1.20485882590266
Leu46Thr	0.19	-0.0963096730543196
Leu46Trp	0.19	-1.51313493625595
Leu46Tyr	0.19	-1.80769868464929
Leu46Val	0.19	0.286243716547256
Gln47Ala	0.37	0.301472143078196
Gln47Arg	0.37	-0.600251548643197
Gln47Asn	0.37	-1.10626591085265
Gln47Cys	0.37	-1.10097144732489
Gln47Glu	0.37	-1.47212339338144
Gln47Gly	0.37	-0.936198211854333
Gln47His	0.37	-0.0724245000619685
Gln47Leu	0.37	-0.017521128618923
Gln47Lys	0.37	-1.65502305784441
Gln47Met	0.37	0.124179766870131
Gln47Phe	0.37	0.0658356373392701
Gln47Pro	0.37	-1.75376323778361
Gln47Ser	0.37	0.247243487895133
Gln47Thr	0.37	-0.87835372243176
Gln47Trp	0.37	-0.883553075997213
Gln47Tyr	0.37	0.418708531323174
Gln47Val	0.37	-1.87798569912915
Val48Ala	0.04	-1.00971008234742
Val48Arg	0.04	-1.73592673797553
Val48Asn	0.04	-1.86174097645979
Val48Asp	0.04	-1.85831375995562
Val48Cys	0.04	0.226209729537842
Val48Gln	0.04	-1.78303270151182
Val48Glu	0.04	-2.2655150574765
Val48Gly	0.04	-2.02959554506771
Val48Ile	0.04	0.264535034247336
Val48Leu	0.04	-1.23761921390788
Val48Lys	0.04	-1.80367703758358
Val48Met	0.04	-2.06464048129195
Val48Phe	0.04	-1.94534127142449
Val48Pro	0.04	-0.938833571564034
Val48Ser	0.04	-1.70106213640337
Val48Trp	0.04	-1.41757845220341
Ser49Ala	0.04	-1.81960024233317
Ser49Arg	0.04	-2.14388937556195
Ser49Asn	0.04	-1.74882427558561
Ser49Cys	0.04	-1.81660099304856
Ser49Gln	0.04	-1.70779745076154
Ser49Glu	0.04	-1.92337418079505
Ser49Gly	0.04	-2.41209491579439
Ser49His	0.04	-1.73880489411434
Ser49Ile	0.04	-1.71567925989318
Ser49Leu	0.04	-1.67934459663364
Ser49Lys	0.04	-1.67572284193967
Ser49Met	0.04	-1.94624015952787
Ser49Phe	0.04	-1.48717411601313
Ser49Pro	0.04	-2.56119446814585
Ser49Thr	0.04	-0.569644594047939
Ser49Trp	0.04	-1.73727403751259
Ser49Tyr	0.04	-1.99344646396692
Ser49Val	0.04	-1.72889202101278
Asn50Ala	0.31	-0.477638520898536
Asn50Arg	0.31	0.38045009171551
Asn50Asp	0.31	-1.68986156958393
Asn50Gln	0.31	0.446452602235295
Asn50Gly	0.31	0.297533117461628
Asn50His	0.31	1.02867753694577
Asn50Ile	0.31	0.519976382536385
Asn50Leu	0.31	0.868607028280538
Asn50Lys	0.31	-3.43957158742328
Asn50Met	0.31	0.681645849549081
Asn50Phe	0.31	-0.27627844534375
Asn50Pro	0.31	-2.7138471498601
Asn50Ser	0.31	-0.292815778261077
Asn50Thr	0.31	0.740988507087557
Asn50Trp	0.31	0.933718765746853
Asn50Tyr	0.31	-0.324759642870164
Asn50Val	0.31	0.632581303148299
Gly51Ala	0.04	-1.3163767189039
Gly51Arg	0.04	0.643947352102554
Gly51Asn	0.04	-1.84628994517151
Gly51Asp	0.04	-1.8545688189149
Gly51Cys	0.04	-1.46843200259018
Gly51Glu	0.04	-2.03182221625029
Gly51Ile	0.04	-1.83724360059092
Gly51Leu	0.04	-1.75899002965011
Gly51Lys	0.04	-0.666193370174292
Gly51Met	0.04	-2.2920862988754
Gly51Phe	0.04	-1.87636977586397
Gly51Pro	0.04	-1.56550791125129
Gly51Ser	0.04	-1.4493433754532
Gly51Thr	0.04	-0.643801105519032
Gly51Tyr	0.04	-2.15906730859771
Gly51Val	0.04	-1.9058063950407
Cys52Ala	0.01	0.0509365642973325
Cys52Arg	0.01	-1.90383495204765
Cys52Asn	0.01	-1.82928507662873
Cys52Asp	0.01	-2.02645941229077
Cys52Gln	0.01	-1.99333709967214
Cys52Glu	0.01	-1.88856080331971
Cys52Gly	0.01	0.139913478193167
Cys52His	0.01	-1.04106341826349
Cys52Ile	0.01	-1.85523554842238
Cys52Leu	0.01	-1.88358709338326
Cys52Lys	0.01	-2.02978016188641
Cys52Met	0.01	-1.95434600567801
Cys52Phe	0.01	-1.67938821110771
Cys52Pro	0.01	-1.65471443667808
Cys52Ser	0.01	-0.16227403434186
Cys52Thr	0.01	-0.128231048181178
Cys52Trp	0.01	-1.86371614540609
Cys52Tyr	0.01	-1.81115974711678
Cys52Val	0.01	-0.266089707466078
Val53Ala	0	-1.90479949640446
Val53Arg	0	-1.61396573065349
Val53Asn	0	-1.90861833476628
Val53Asp	0	-1.95409933297976
Val53Cys	0	-0.554576685233946
Val53Gln	0	-1.94665103265184
Val53Glu	0	-2.12408687040224
Val53Gly	0	-1.97799698365087
Val53His	0	-2.00605324279082
Val53Ile	0	-0.446308832213656
Val53Leu	0	-2.05993762131117
Val53Lys	0	-1.70066780016559
Val53Met	0	-1.89735897935479
Val53Phe	0	-1.94453707830779
Val53Pro	0	-1.70654175252914
Val53Ser	0	-1.87227428257156
Val53Thr	0	-1.58347990659779
Val53Trp	0	-2.10681388921583
Ser54Ala	0.33	0.550427333645164
Ser54Arg	0.33	1.66163264859358
Ser54Asn	0.33	0.603905031716379
Ser54Asp	0.33	-1.99157454407099
Ser54Cys	0.33	0.162927028685588
Ser54Gln	0.33	-0.348294043307802
Ser54Glu	0.33	-2.08209892033942
Ser54Gly	0.33	0.853052959528396
Ser54His	0.33	-0.147512413351462
Ser54Ile	0.33	0.416322999456493
Ser54Leu	0.33	0.641659946421781
Ser54Lys	0.33	0.599336893481164
Ser54Met	0.33	-1.39999566590796
Ser54Phe	0.33	-0.8505267881907
Ser54Pro	0.33	-0.783151395544742
Ser54Thr	0.33	0.260695858466705
Ser54Trp	0.33	-1.83480792458508
Ser54Tyr	0.33	0.286399190516375
Ser54Val	0.33	0.388715747925125
Lys55Ala	0.33	-1.88538242061531
Lys55Arg	0.33	1.06026625446794
Lys55Asn	0.33	-1.58170115788456
Lys55Gln	0.33	-1.86840919757876
Lys55Glu	0.33	-2.37926838566086
Lys55Gly	0.33	-1.88204890035175
Lys55His	0.33	0.147356547882957
Lys55Leu	0.33	-1.95522641873173
Lys55Met	0.33	-1.90483160257714
Lys55Ser	0.33	-1.56155787450053
Lys55Thr	0.33	-1.2983304638832
Lys55Trp	0.33	-1.76839886448294
Lys55Tyr	0.33	-1.80398286539427
Lys55Val	0.33	-1.69101606277902
Ile56Arg	0.04	-2.01721794731695
Ile56Asn	0.04	-2.20049805453594
Ile56Asp	0.04	-1.87926766229941
Ile56Gln	0.04	-1.92207219507418
Ile56Gly	0.04	-2.24167107028683
Ile56His	0.04	-1.73752212345477
Ile56Leu	0.04	0.39767038005758
Ile56Met	0.04	-1.21046946732126
Ile56Ser	0.04	-1.79279137325559
Ile56Thr	0.04	-1.66022668941951
Ile56Trp	0.04	0.310454148772917
Ile56Tyr	0.04	-1.39838357328215
Leu57Ala	0.06	-2.39762212201026
Leu57Arg	0.06	-2.21605854303539
Leu57Gly	0.06	-2.11906071831425
Leu57Ile	0.06	0.253545128090847
Leu57Lys	0.06	-1.77777466777868
Leu57Met	0.06	0.366194948256799
Leu57Phe	0.06	-2.05101223229266
Leu57Pro	0.06	-1.69588455480856
Leu57Ser	0.06	-2.25819601024767
Leu57Thr	0.06	-2.06677987225797
Leu57Trp	0.06	-1.92835181693343
Leu57Val	0.06	-1.78285400681338
Gly58Ala	0.43	-0.937179432147142
Gly58Arg	0.43	-3.07425048954586
Gly58Asn	0.43	-2.23351004166822
Gly58Asp	0.43	0.29880396495004
Gly58Glu	0.43	-0.601688315344874
Gly58Ile	0.43	0.215915006546322
Gly58Leu	0.43	0.573014691863245
Gly58Lys	0.43	-3.61544614543091
Gly58Met	0.43	0.203082302858959
Gly58Pro	0.43	-1.30460710218119
Gly58Ser	0.43	-1.67401360472659
Gly58Thr	0.43	-0.790393307245729
Gly58Tyr	0.43	0.126588018837603
Gly58Val	0.43	0.108680111430909
Arg59Ala	0.19	-1.56079008433125
Arg59Asn	0.19	-0.869920315952135
Arg59Asp	0.19	-2.42949803064451
Arg59Cys	0.19	-1.49290510104403
Arg59Gln	0.19	-0.0250972848839259
Arg59Glu	0.19	-1.84454491159862
Arg59Gly	0.19	-1.90253922051768
Arg59His	0.19	0.166510892685818
Arg59Ile	0.19	-0.174118848671749
Arg59Leu	0.19	0.29519017450284
Arg59Lys	0.19	0.043602504215114
Arg59Met	0.19	-0.970301851641541
Arg59Phe	0.19	-1.2723414034656
Arg59Pro	0.19	-2.00597692569909
Arg59Ser	0.19	-0.505006716914811
Arg59Thr	0.19	-0.742774519442977
Arg59Trp	0.19	-1.3484176634993
Arg59Tyr	0.19	-1.70807729192813
Arg59Val	0.19	0.0692196219231853
Tyr60Ala	0.24	-1.6904106318762
Tyr60Arg	0.24	-2.01651846953565
Tyr60Asp	0.24	-1.48665069467691
Tyr60Cys	0.24	-1.5927976951071
Tyr60Gln	0.24	-2.23651481745381
Tyr60Glu	0.24	-2.11248404337704
Tyr60Gly	0.24	-1.90431790122849
Tyr60His	0.24	-1.49494413408856
Tyr60Ile	0.24	-2.32742206700637
Tyr60Leu	0.24	-1.73098150518436
Tyr60Lys	0.24	-1.78588628731283
Tyr60Met	0.24	-1.60937377608664
Tyr60Phe	0.24	-0.387686845156453
Tyr60Pro	0.24	-1.95435933817234
Tyr60Ser	0.24	-1.93308245468529
Tyr60Thr	0.24	-2.2740615850043
Tyr60Val	0.24	-1.94636117494837
Tyr61Ala	0.65	0.211504594644793
Tyr61Arg	0.65	-1.24958552788007
Tyr61Asp	0.65	0.358922515661374
Tyr61Cys	0.65	0.581639065753775
Tyr61Gln	0.65	-0.0339752733298289
Tyr61Glu	0.65	-0.781655959206035
Tyr61Gly	0.65	-0.588140802585818
Tyr61Ile	0.65	0.632874448545696
Tyr61Leu	0.65	0.228905535856482
Tyr61Lys	0.65	-0.954372279874944
Tyr61Phe	0.65	0.0380105277179386
Tyr61Pro	0.65	-2.08110350686665
Tyr61Ser	0.65	0.4867808937819
Tyr61Thr	0.65	0.0808939141796072
Tyr61Trp	0.65	-0.17002426718571
Tyr61Val	0.65	-0.666539733901943
Glu62Ala	0.82	-0.566687050951589
Glu62Arg	0.82	-0.416196327213743
Glu62Asn	0.82	0.164981690495076
Glu62Cys	0.82	-0.601447585206596
Glu62Gln	0.82	-0.150472775906745
Glu62Gly	0.82	0.104916115383699
Glu62His	0.82	0.297856565193316
Glu62Ile	0.82	0.160640553849772
Glu62Leu	0.82	0.371198817015561
Glu62Lys	0.82	-0.0464879576662653
Glu62Met	0.82	0.252886558136623
Glu62Phe	0.82	-0.689133838445542
Glu62Pro	0.82	-2.07354721910555
Glu62Ser	0.82	-0.0799614683730603
Glu62Thr	0.82	0.305642188833001
Glu62Trp	0.82	-1.68572142034962
Glu62Tyr	0.82	-0.932567004657131
Glu62Val	0.82	0.259547784950277
Thr63Ala	0.57	-1.10581541097289
Thr63Arg	0.57	-1.74473735136408
Thr63Asn	0.57	-0.222488139381102
Thr63Asp	0.57	0.820729955353061
Thr63Cys	0.57	-0.000842849340344287
Thr63Gln	0.57	-1.60041694906149
Thr63Glu	0.57	0.760245003855673
Thr63Gly	0.57	-1.82270844528401
Thr63His	0.57	-0.931848136496696
Thr63Ile	0.57	-1.30809408032916
Thr63Leu	0.57	-1.28002258112557
Thr63Lys	0.57	-1.54024912697344
Thr63Met	0.57	-1.75885751978958
Thr63Pro	0.57	-1.92211133815487
Thr63Ser	0.57	0.16476655685196
Thr63Trp	0.57	-1.67694641480314
Thr63Tyr	0.57	-1.24144461225707
Thr63Val	0.57	-0.518511497342845
Gly64Ala	0.59	-1.0881274388763
Gly64Arg	0.59	-0.734165755799363
Gly64Asn	0.59	-1.16522443297954
Gly64Asp	0.59	-1.8228825682688
Gly64Cys	0.59	-1.60010585221464
Gly64Gln	0.59	-1.02426811496825
Gly64Glu	0.59	-1.29855469707932
Gly64His	0.59	0.0756471678787474
Gly64Ile	0.59	-1.8360261742936
Gly64Leu	0.59	-0.588449210678336
Gly64Lys	0.59	0.155924934072804
Gly64Met	0.59	-0.232980101092706
Gly64Phe	0.59	-1.83633080988318
Gly64Pro	0.59	-1.93095952006321
Gly64Ser	0.59	-1.37942088557873
Gly64Thr	0.59	-2.08241199848461
Gly64Trp	0.59	-1.686297474112
Gly64Tyr	0.59	-1.83505038532958
Gly64Val	0.59	-2.14125615160515
Ser65Ala	0.39	-0.391762198826528
Ser65Arg	0.39	-0.0786374974941859
Ser65Asn	0.39	0.0638307161844809
Ser65Asp	0.39	0.313045562021026
Ser65Cys	0.39	0.408867432016321
Ser65Gln	0.39	0.249217128036626
Ser65Glu	0.39	0.149430228206443
Ser65Gly	0.39	-1.07146314623751
Ser65His	0.39	0.0448550970986465
Ser65Ile	0.39	-0.0335292400736953
Ser65Leu	0.39	0.0955607637474509
Ser65Lys	0.39	-0.538094181450328
Ser65Met	0.39	-0.131614971500408
Ser65Phe	0.39	-0.714019690686064
Ser65Pro	0.39	-2.00896969487982
Ser65Thr	0.39	0.107502224443623
Ser65Trp	0.39	-1.94975543910035
Ser65Tyr	0.39	-1.4159082243316
Ser65Val	0.39	-0.302430885106318
Ile66Ala	0.27	-0.616997338615553
Ile66Arg	0.27	-1.30789508765937
Ile66Asn	0.27	-1.10786818265268
Ile66Asp	0.27	-1.39074520646522
Ile66Cys	0.27	-0.0878704281381149
Ile66Gln	0.27	-1.05763009016294
Ile66Glu	0.27	-1.90243370182957
Ile66Gly	0.27	-1.64465129759419
Ile66His	0.27	0.00329675622889436
Ile66Leu	0.27	-0.0368792921818861
Ile66Lys	0.27	-1.69193377936349
Ile66Met	0.27	-0.224850915855662
Ile66Phe	0.27	0.171663525228744
Ile66Pro	0.27	-0.824933790095433
Ile66Ser	0.27	-0.2373924697777
Ile66Thr	0.27	0.229371964634696
Ile66Trp	0.27	-0.980115493094412
Ile66Tyr	0.27	-0.209004406491785
Ile66Val	0.27	0.304058369922327
Arg67Ala	0.79	-0.825847549182583
Arg67Asn	0.79	0.18225762804712
Arg67Asp	0.79	-0.378814951847103
Arg67Cys	0.79	0.0981630369271178
Arg67Gln	0.79	0.0915302570193264
Arg67Glu	0.79	0.171965921285317
Arg67Gly	0.79	0.295582149221843
Arg67Ile	0.79	-0.84963512432904
Arg67Leu	0.79	0.0631079600501612
Arg67Lys	0.79	-0.794917390398589
Arg67Met	0.79	-0.056505572756727
Arg67Phe	0.79	0.335179532042059
Arg67Pro	0.79	-2.02891150303019
Arg67Ser	0.79	0.0378937235885601
Arg67Thr	0.79	0.0885519718059018
Arg67Trp	0.79	-0.0884704667041007
Arg67Tyr	0.79	-0.101396747382983
Arg67Val	0.79	0.15446114980042
Pro68Ala	0.32	0.158044305437934
Pro68Arg	0.32	-2.06469544745367
Pro68Asn	0.32	-1.82108866755168
Pro68Asp	0.32	-1.94802421217333
Pro68Cys	0.32	-1.92124067623724
Pro68Gln	0.32	-1.93998126298405
Pro68Glu	0.32	-2.27368596736705
Pro68Gly	0.32	-1.81829054825547
Pro68His	0.32	-0.888588385370978
Pro68Ile	0.32	-1.91843858513517
Pro68Leu	0.32	-1.97592427623005
Pro68Lys	0.32	-2.283387540923
Pro68Met	0.32	-1.87065695976716
Pro68Phe	0.32	-2.17862524767574
Pro68Ser	0.32	-0.977096586535005
Pro68Thr	0.32	-1.62436679869708
Pro68Trp	0.32	-1.74987376420759
Pro68Tyr	0.32	-1.94376368791928
Pro68Val	0.32	-1.68376029766224
Arg69Ala	0.52	-0.0130339182817631
Arg69Asn	0.52	0.141052851290564
Arg69Asp	0.52	-0.804328303423288
Arg69Cys	0.52	-0.216732908973988
Arg69Gln	0.52	-0.249949422691866
Arg69Glu	0.52	-1.20433526987016
Arg69Gly	0.52	0.127743141298598
Arg69His	0.52	0.364412035195274
Arg69Ile	0.52	-1.57770882200604
Arg69Leu	0.52	-0.0140511768161717
Arg69Lys	0.52	-0.335296917536847
Arg69Met	0.52	-0.0924781382419742
Arg69Phe	0.52	-0.0482421428514561
Arg69Pro	0.52	-1.63524394969403
Arg69Ser	0.52	-0.407319512016529
Arg69Thr	0.52	-0.699541076051693
Arg69Trp	0.52	-0.0599400873494127
Arg69Tyr	0.52	0.0376008125381024
Arg69Val	0.52	-1.43438500881478
Ala70Arg	0.71	-0.248848249854275
Ala70Asn	0.71	0.00725341095100651
Ala70Asp	0.71	-0.0641142962813115
Ala70Cys	0.71	0.0656853635623853
Ala70Gln	0.71	-0.0473118827374357
Ala70Glu	0.71	-0.409019242519348
Ala70Gly	0.71	-0.508295727921567
Ala70His	0.71	0.0414538673637641
Ala70Ile	0.71	0.27307036569255
Ala70Leu	0.71	0.163634399251076
Ala70Lys	0.71	-1.13219481526235
Ala70Met	0.71	0.304020227033762
Ala70Phe	0.71	0.184670690386205
Ala70Pro	0.71	-0.316943882011326
Ala70Ser	0.71	0.00479132676840743
Ala70Thr	0.71	0.134954760411483
Ala70Trp	0.71	-0.867325502306727
Ala70Tyr	0.71	-0.15156303639698
Ala70Val	0.71	0.112823814515877
Ile71Ala	0.05	-0.734795046292666
Ile71Arg	0.05	-0.941057602548732
Ile71Asn	0.05	-0.995683787641439
Ile71Asp	0.05	-1.88678378830234
Ile71Cys	0.05	-0.818909352968126
Ile71Gln	0.05	-0.724103119912188
Ile71Glu	0.05	-2.17799567420428
Ile71Gly	0.05	-1.25579148797731
Ile71His	0.05	-0.426931752526193
Ile71Leu	0.05	-0.440434350474376
Ile71Lys	0.05	-0.504425235881587
Ile71Met	0.05	-0.300409705860933
Ile71Phe	0.05	-0.937600440911438
Ile71Pro	0.05	-2.13582097342846
Ile71Ser	0.05	-0.77196727444651
Ile71Thr	0.05	-0.337702419657348
Ile71Trp	0.05	-1.23914285291804
Ile71Tyr	0.05	-0.565835844448296
Ile71Val	0.05	-0.0595489781477401
Gly72Ala	0.27	-2.00443604534629
Gly72Arg	0.27	-2.12119778136066
Gly72Asn	0.27	-2.23436209214128
Gly72Asp	0.27	-2.01958468551406
Gly72Cys	0.27	-1.95958419701163
Gly72Gln	0.27	-2.20879175892736
Gly72Glu	0.27	-2.12504302728316
Gly72His	0.27	-2.13152376290772
Gly72Ile	0.27	-1.81859205790957
Gly72Leu	0.27	-2.05377522440449
Gly72Lys	0.27	-2.3572978035622
Gly72Met	0.27	-2.14808050679745
Gly72Phe	0.27	-1.92925539240391
Gly72Pro	0.27	-2.36526256716436
Gly72Ser	0.27	-2.16010953931725
Gly72Thr	0.27	-2.40520071162662
Gly72Trp	0.27	-1.82034796427597
Gly72Tyr	0.27	-1.80206121738315
Gly72Val	0.27	-2.21751337880667
Gly73Ala	0.05	-2.09749591456131
Gly73Arg	0.05	-2.44891085765425
Gly73Asn	0.05	-2.21655498097542
Gly73Asp	0.05	-1.9315662684521
Gly73Cys	0.05	-2.0704410228749
Gly73Gln	0.05	-2.04877958204854
Gly73Glu	0.05	-2.02026722693338
Gly73His	0.05	-2.18721731784696
Gly73Ile	0.05	-2.0467323370738
Gly73Leu	0.05	-2.02902766694075
Gly73Lys	0.05	-2.40656899588194
Gly73Met	0.05	-2.1328705171941
Gly73Phe	0.05	-2.11465403716949
Gly73Pro	0.05	-2.05869612648735
Gly73Ser	0.05	-2.27669868975665
Gly73Thr	0.05	-2.05639227948519
Gly73Trp	0.05	-1.94990325498531
Gly73Tyr	0.05	-2.10891204020424
Gly73Val	0.05	-2.23048963401264
Ser74Ala	0.31	-2.02144454576089
Ser74Arg	0.31	-2.68055281227049
Ser74Asn	0.31	-2.06130528435124
Ser74Asp	0.31	-2.00967938238031
Ser74Cys	0.31	-1.27148363489696
Ser74Gln	0.31	-1.7694497548894
Ser74Glu	0.31	-1.84117645022395
Ser74Gly	0.31	-2.2881273390664
Ser74His	0.31	-2.17228414320091
Ser74Ile	0.31	-2.06761840717564
Ser74Leu	0.31	-1.96318497723523
Ser74Lys	0.31	-1.81289833804077
Ser74Met	0.31	-2.01645453733079
Ser74Phe	0.31	-2.03162848956278
Ser74Pro	0.31	-2.20964009286843
Ser74Thr	0.31	-0.669358807318698
Ser74Trp	0.31	-1.59945066824868
Ser74Tyr	0.31	-2.09448733550712
Ser74Val	0.31	-2.05615947761108
Lys75Ala	0.67	-0.326748105567364
Lys75Arg	0.67	-0.0510508077704697
Lys75Asn	0.67	-0.818524300277794
Lys75Asp	0.67	-1.78283031509164
Lys75Cys	0.67	-0.876517080201595
Lys75Gln	0.67	-0.195172040016387
Lys75Glu	0.67	-1.3145093474336
Lys75Gly	0.67	-1.43316023195313
Lys75His	0.67	-0.391017284361517
Lys75Ile	0.67	-0.254102872560879
Lys75Leu	0.67	-0.154362834843517
Lys75Met	0.67	-0.484062040395504
Lys75Phe	0.67	-0.807958637819788
Lys75Pro	0.67	-1.53428796868133
Lys75Ser	0.67	-0.439623673544216
Lys75Thr	0.67	-0.331612400964214
Lys75Trp	0.67	-1.34547583056422
Lys75Tyr	0.67	-0.669405514133174
Lys75Val	0.67	-0.163988084734945
Pro76Ala	0.42	0.0302960243238553
Pro76Arg	0.42	-0.928177952420516
Pro76Asn	0.42	-1.68909533242901
Pro76Asp	0.42	-2.07223446985941
Pro76Cys	0.42	-0.137175781411475
Pro76Gln	0.42	-1.79981357056768
Pro76Glu	0.42	-1.89499229298282
Pro76Gly	0.42	-1.55486774618704
Pro76His	0.42	-1.8903035927128
Pro76Ile	0.42	-0.759880615518489
Pro76Leu	0.42	-0.939888610993781
Pro76Lys	0.42	-0.20812790188154
Pro76Met	0.42	-1.6579355500536
Pro76Phe	0.42	-1.91341025668258
Pro76Ser	0.42	-0.607550550593458
Pro76Thr	0.42	-0.778788925337678
Pro76Trp	0.42	-1.79055637507004
Pro76Tyr	0.42	-1.38776740364562
Pro76Val	0.42	-0.0918789080689901
Arg77Ala	0.45	-1.90325634227451
Arg77Asn	0.45	-1.66588848137876
Arg77Asp	0.45	-2.58955580025894
Arg77Cys	0.45	-1.58546732647729
Arg77Gln	0.45	-1.50268817438637
Arg77Glu	0.45	-1.81989731763814
Arg77Gly	0.45	-1.81297900675946
Arg77His	0.45	-0.354398058897889
Arg77Ile	0.45	-1.13004002968125
Arg77Leu	0.45	-1.31030647360911
Arg77Lys	0.45	0.351704139214495
Arg77Met	0.45	-1.59058674923335
Arg77Phe	0.45	-1.84588919347899
Arg77Pro	0.45	-1.90147000527432
Arg77Ser	0.45	-0.205735631908536
Arg77Thr	0.45	-0.195106068992118
Arg77Trp	0.45	-0.0975203791462129
Arg77Tyr	0.45	-1.03436467422985
Arg77Val	0.45	-1.224493791749
Val78Ala	0.09	-0.941904483285421
Val78Arg	0.09	0.0636306581877504
Val78Asn	0.09	-1.74436447034701
Val78Asp	0.09	-1.82078724742193
Val78Cys	0.09	-0.88365649470266
Val78Gln	0.09	-1.66794809412243
Val78Glu	0.09	-1.98858253670515
Val78Gly	0.09	-1.82593627572059
Val78His	0.09	-1.91520699681923
Val78Ile	0.09	-0.0281071213887896
Val78Leu	0.09	-1.70556583227016
Val78Lys	0.09	-1.12456335023099
Val78Met	0.09	-1.38725032959166
Val78Phe	0.09	-1.5643339443792
Val78Pro	0.09	-2.08444862707059
Val78Ser	0.09	-1.48653000627273
Val78Thr	0.09	-1.20620319862378
Val78Trp	0.09	-1.92078590544242
Val78Tyr	0.09	-1.49987570131554
Ala79Arg	0.18	-0.314959117894325
Ala79Asn	0.18	-0.73227039558521
Ala79Asp	0.18	-2.08588980955479
Ala79Cys	0.18	-2.51291061324693
Ala79Gln	0.18	-1.62229972153901
Ala79Glu	0.18	-2.02470099036004
Ala79Gly	0.18	-0.172569679284267
Ala79His	0.18	-1.74949634365808
Ala79Ile	0.18	-0.312852780544926
Ala79Leu	0.18	-0.402000461286668
Ala79Lys	0.18	-1.58310988809402
Ala79Met	0.18	-0.13577083167128
Ala79Phe	0.18	-0.877620962396586
Ala79Pro	0.18	-1.77293253918258
Ala79Ser	0.18	-0.773459139735887
Ala79Thr	0.18	-0.788092387399812
Ala79Trp	0.18	-1.91907835473905
Ala79Tyr	0.18	-1.76099682607344
Ala79Val	0.18	-0.495232340650269
Thr80Ala	0.26	-1.57271387865075
Thr80Arg	0.26	0.0468420997878938
Thr80Asn	0.26	-1.15306069403631
Thr80Asp	0.26	-1.92580481989505
Thr80Cys	0.26	-0.30806038413177
Thr80Gln	0.26	-1.37957552951664
Thr80Glu	0.26	-1.83963783904862
Thr80Gly	0.26	-0.695010139451885
Thr80His	0.26	-0.832980995950525
Thr80Ile	0.26	-0.100567001492601
Thr80Leu	0.26	0.023237805065242
Thr80Lys	0.26	0.0212038231575433
Thr80Met	0.26	-0.950761978311192
Thr80Phe	0.26	-0.614524498988847
Thr80Pro	0.26	-0.251275610069408
Thr80Ser	0.26	-0.235524765351646
Thr80Trp	0.26	-1.98765094182975
Thr80Tyr	0.26	-0.722746911280328
Thr80Val	0.26	0.172490700705724
Pro81Ala	0.72	-0.0173851511133476
Pro81Arg	0.72	0.00191764792465987
Pro81Asn	0.72	0.279559254116173
Pro81Asp	0.72	-0.421941565397857
Pro81Cys	0.72	-0.0365005990973857
Pro81Gln	0.72	0.186440554910803
Pro81Glu	0.72	0.345961997320834
Pro81Gly	0.72	0.458843397983257
Pro81His	0.72	0.113143691019274
Pro81Ile	0.72	-0.0753947379368305
Pro81Leu	0.72	0.208617226165335
Pro81Lys	0.72	0.0245627177914871
Pro81Met	0.72	-0.179048362034882
Pro81Phe	0.72	-0.0664825060697445
Pro81Ser	0.72	0.0576045400286578
Pro81Thr	0.72	0.253447302275527
Pro81Trp	0.72	-0.100408631594398
Pro81Tyr	0.72	0.319486042372353
Pro81Val	0.72	0.0847432225034521
Glu82Ala	0.67	-0.123661526547187
Glu82Arg	0.67	-0.144478861739538
Glu82Asn	0.67	-0.1846993427016
Glu82Asp	0.67	0.245123416806415
Glu82Cys	0.67	0.188322558259294
Glu82Gln	0.67	-0.305233838193105
Glu82Gly	0.67	-0.19649859564959
Glu82His	0.67	0.0811612065989653
Glu82Ile	0.67	-0.344719760849876
Glu82Leu	0.67	-0.0758964510187692
Glu82Lys	0.67	-0.500637423479627
Glu82Met	0.67	-0.0997933973221228
Glu82Phe	0.67	-0.133475542518991
Glu82Pro	0.67	-0.440708107738684
Glu82Ser	0.67	0.142487319998383
Glu82Thr	0.67	-0.383807401315811
Glu82Trp	0.67	-0.187400204858451
Glu82Tyr	0.67	-0.501175839948838
Glu82Val	0.67	-0.43422176654877
Val83Ala	0.04	0.392025067137658
Val83Arg	0.04	-0.206310884896559
Val83Asn	0.04	0.241984475339878
Val83Asp	0.04	-1.99033940389308
Val83Cys	0.04	0.219383280924652
Val83Gln	0.04	-1.93670299360361
Val83Glu	0.04	-1.93535666827549
Val83Gly	0.04	-1.68141718872301
Val83His	0.04	-1.74130274574318
Val83Ile	0.04	0.323264802082516
Val83Leu	0.04	-1.27727895823582
Val83Lys	0.04	-0.0849272954524052
Val83Met	0.04	-1.71239359816698
Val83Pro	0.04	-1.80769183603821
Val83Ser	0.04	-0.115847340504258
Val83Thr	0.04	0.431099640657918
Val83Trp	0.04	-1.81302626497204
Val83Tyr	0.04	-1.78441078065661
Val84Ala	0.26	-0.668498978612444
Val84Arg	0.26	0.359246335554944
Val84Asn	0.26	-0.303751153796256
Val84Asp	0.26	-1.95590232843623
Val84Cys	0.26	-0.0263178525844729
Val84Gln	0.26	-0.187768833978788
Val84Glu	0.26	-1.34490813093497
Val84Gly	0.26	-1.19354231442739
Val84His	0.26	-1.62650111158353
Val84Ile	0.26	0.0877722811272972
Val84Leu	0.26	-1.00283761307816
Val84Lys	0.26	0.0634908790691648
Val84Met	0.26	-0.319437679053302
Val84Phe	0.26	-1.31794442500859
Val84Pro	0.26	-1.8450810134407
Val84Ser	0.26	-0.266246892969646
Val84Thr	0.26	0.0851437722387209
Val84Trp	0.26	-0.980327940786778
Val84Tyr	0.26	-0.810384379017677
Ser85Ala	0.55	0.0650200097836802
Ser85Arg	0.55	-0.0487273442779199
Ser85Asn	0.55	-0.173750527121692
Ser85Asp	0.55	0.187832950594789
Ser85Cys	0.55	0.125434652096248
Ser85Gln	0.55	-0.0343590004298857
Ser85Glu	0.55	0.207016620103291
Ser85Gly	0.55	0.232022986426881
Ser85His	0.55	0.162141106616247
Ser85Ile	0.55	0.198710724646614
Ser85Leu	0.55	0.191968070616988
Ser85Lys	0.55	-0.0722716252218389
Ser85Met	0.55	0.195296568850143
Ser85Phe	0.55	0.27487302021376
Ser85Pro	0.55	-1.13081010319093
Ser85Thr	0.55	0.109146189041429
Ser85Trp	0.55	0.148493637025335
Ser85Tyr	0.55	0.131957034442345
Ser85Val	0.55	0.108183406841078
Lys86Ala	0.29	-0.652541066639193
Lys86Arg	0.29	-0.221955818572756
Lys86Asn	0.29	0.0282194299743423
Lys86Asp	0.29	-0.383291639920157
Lys86Cys	0.29	-0.418590898113271
Lys86Gln	0.29	0.654560749981488
Lys86Glu	0.29	0.393015980080002
Lys86Gly	0.29	0.280840959280201
Lys86His	0.29	-0.185527793052636
Lys86Ile	0.29	0.187206942481549
Lys86Leu	0.29	0.260970615763649
Lys86Met	0.29	0.0636932422900691
Lys86Phe	0.29	-0.0197632218442312
Lys86Pro	0.29	-1.4711290510958
Lys86Ser	0.29	0.0317591036502143
Lys86Thr	0.29	0.142904634278418
Lys86Trp	0.29	0.110319099105685
Lys86Tyr	0.29	0.212821646925171
Lys86Val	0.29	0.219806165244599
Ile87Ala	0.01	0.75582091782347
Ile87Arg	0.01	-1.93522200663552
Ile87Asn	0.01	-2.08722331365654
Ile87Asp	0.01	-1.69372971440471
Ile87Cys	0.01	0.46751433124146
Ile87Gln	0.01	-1.7725944496608
Ile87Glu	0.01	-1.76921245089887
Ile87Gly	0.01	-2.04650849740645
Ile87His	0.01	-3.21539586868579
Ile87Leu	0.01	0.470599495995415
Ile87Lys	0.01	-1.91758723093662
Ile87Met	0.01	0.557120954356441
Ile87Phe	0.01	0.367265562509295
Ile87Pro	0.01	-2.01284754186559
Ile87Ser	0.01	-0.456829898673778
Ile87Thr	0.01	-0.0413619942575552
Ile87Trp	0.01	-2.08088697257117
Ile87Tyr	0.01	-2.03959907501821
Ile87Val	0.01	-0.184794811691039
Ala88Arg	0.32	-0.434187223136744
Ala88Asn	0.32	0.15202075302454
Ala88Gly	0.32	0.442274609837606
Ala88Ile	0.32	-1.74472991696271
Ala88Leu	0.32	0.0596378032928713
Ala88Lys	0.32	-0.373391914121692
Ala88Met	0.32	-0.232244224821931
Ala88Phe	0.32	0.150309344152999
Ala88Pro	0.32	-1.98122831111353
Ala88Ser	0.32	0.184301330710561
Ala88Thr	0.32	0.387881163202608
Ala88Trp	0.32	-2.7246041881826
Ala88Val	0.32	0.580080604104308
Gln89Ala	0.46	0.118267918692782
Gln89Arg	0.46	-0.16556471831808
Gln89Asn	0.46	-0.246038342650091
Gln89Asp	0.46	-0.0658088440656077
Gln89Cys	0.46	-2.13481899925901
Gln89Glu	0.46	-0.0264185744666596
Gln89Gly	0.46	0.491237644997415
Gln89His	0.46	0.17858416548266
Gln89Ile	0.46	0.113128905966093
Gln89Leu	0.46	0.0688136445546004
Gln89Lys	0.46	0.248757744132271
Gln89Met	0.46	-0.168597533747649
Gln89Phe	0.46	0.0631425901514433
Gln89Pro	0.46	-1.75099583163473
Gln89Ser	0.46	-0.0417312887992232
Gln89Thr	0.46	0.192728603794577
Gln89Trp	0.46	0.206101907877656
Gln89Tyr	0.46	0.16974362775032
Gln89Val	0.46	0.1086599957356
Tyr90Ala	0.03	0.345187803526439
Tyr90Arg	0.03	-0.274412458081577
Tyr90Asn	0.03	-0.156146899121159
Tyr90Asp	0.03	-1.37507123078496
Tyr90Cys	0.03	-0.00317062228941278
Tyr90Gln	0.03	0.127508307429304
Tyr90Glu	0.03	0.429800243939492
Tyr90Gly	0.03	-1.70495472280871
Tyr90His	0.03	-0.197820105489077
Tyr90Ile	0.03	-0.828769656188816
Tyr90Leu	0.03	-0.0422227311486232
Tyr90Lys	0.03	-0.269323077121198
Tyr90Met	0.03	0.223850204497535
Tyr90Phe	0.03	-0.218064134495997
Tyr90Pro	0.03	-2.00848456072909
Tyr90Ser	0.03	0.180025872516245
Tyr90Thr	0.03	0.0709540106692752
Tyr90Trp	0.03	0.172373633880549
Tyr90Val	0.03	-0.227200654044237
Lys91Ala	0.37	-2.27210657492778
Lys91Arg	0.37	-0.00291011948856523
Lys91Asn	0.37	-1.3096085054329
Lys91Cys	0.37	-1.57512718736121
Lys91Gln	0.37	-1.2320982398881
Lys91Glu	0.37	-1.15658997233042
Lys91Gly	0.37	-3.30925663924278
Lys91His	0.37	-1.63995750984166
Lys91Ile	0.37	-0.896391315598532
Lys91Leu	0.37	-2.02891682664119
Lys91Met	0.37	-2.11224490813996
Lys91Phe	0.37	-1.81070566886214
Lys91Pro	0.37	-1.67997086865154
Lys91Ser	0.37	-0.964210017528364
Lys91Thr	0.37	-1.68163936620497
Lys91Trp	0.37	-2.15619008891583
Lys91Tyr	0.37	-1.88754300068391
Lys91Val	0.37	-1.66504191145921
Arg92Ala	0.82	0.217136432499861
Arg92Asn	0.82	0.555512835538048
Arg92Asp	0.82	-0.212420712597015
Arg92Cys	0.82	-0.142526350950277
Arg92Gln	0.82	-0.264036375311601
Arg92Glu	0.82	0.0584739596783157
Arg92Gly	0.82	0.00500621744675911
Arg92His	0.82	0.145317944343156
Arg92Ile	0.82	0.106764355322677
Arg92Leu	0.82	0.172455761953009
Arg92Lys	0.82	-0.0911321736238211
Arg92Met	0.82	0.155536281186722
Arg92Phe	0.82	-0.0173696088621167
Arg92Ser	0.82	0.0776506864956472
Arg92Thr	0.82	-1.03449705734699
Arg92Trp	0.82	-0.0946954488854246
Arg92Tyr	0.82	-1.11736232953354
Arg92Val	0.82	-0.176569597235608
Glu93Ala	0.82	-0.141848767270943
Glu93Arg	0.82	0.104672573884926
Glu93Asn	0.82	0.00474542647719467
Glu93Asp	0.82	0.152921896253668
Glu93Cys	0.82	0.335332945651053
Glu93Gln	0.82	0.0661019784076688
Glu93Gly	0.82	0.0393032626941205
Glu93His	0.82	-0.038943108861087
Glu93Ile	0.82	-0.109451819246365
Glu93Leu	0.82	0.140949880500998
Glu93Lys	0.82	0.157416100852115
Glu93Met	0.82	0.070719978770498
Glu93Phe	0.82	-0.0284766920204085
Glu93Ser	0.82	0.276265691540717
Glu93Thr	0.82	0.266220264944979
Glu93Trp	0.82	0.217542785310743
Glu93Tyr	0.82	0.218733270957324
Glu93Val	0.82	0.0939705770120427
Cys94Ala	0.41	-0.0150189959818525
Cys94Arg	0.41	-0.800529384890006
Cys94Asn	0.41	-0.365708888574857
Cys94Asp	0.41	0.199708776388887
Cys94Gln	0.41	0.215107494423055
Cys94Glu	0.41	0.128714640249852
Cys94Gly	0.41	0.12380652898047
Cys94His	0.41	0.322825763966611
Cys94Ile	0.41	0.0387460613310044
Cys94Leu	0.41	0.0293827008425249
Cys94Lys	0.41	0.108992851283669
Cys94Met	0.41	0.0749003838317313
Cys94Phe	0.41	0.0839139950450392
Cys94Pro	0.41	-0.274448768643631
Cys94Ser	0.41	-0.00750204956569389
Cys94Thr	0.41	-0.104704405891356
Cys94Trp	0.41	0.188436733630294
Cys94Tyr	0.41	0.121146275063073
Cys94Val	0.41	-0.0634020263691495
Pro95Ala	0.58	0.516600491354584
Pro95Arg	0.58	-0.607202375016166
Pro95Asn	0.58	0.19225422906569
Pro95Cys	0.58	0.35901248949866
Pro95Gln	0.58	-0.277510489413453
Pro95Glu	0.58	0.0910509984206325
Pro95Gly	0.58	0.0608105329868907
Pro95His	0.58	0.259862520602592
Pro95Ile	0.58	0.0993371178292701
Pro95Leu	0.58	0.193412574886972
Pro95Met	0.58	0.482821105596094
Pro95Ser	0.58	0.441657829153981
Pro95Thr	0.58	0.00798551153750093
Pro95Tyr	0.58	0.163961181907752
Pro95Val	0.58	0.0173709767150267
Ser96Ala	0.75	-1.40120565988935
Ser96Arg	0.75	0.106807155883843
Ser96Asn	0.75	0.220916694217795
Ser96Asp	0.75	0.364610059840697
Ser96Cys	0.75	-0.147820048034663
Ser96Gln	0.75	0.269118413999297
Ser96Glu	0.75	0.0728229112490677
Ser96Gly	0.75	0.354576605428068
Ser96His	0.75	0.0923827599641491
Ser96Ile	0.75	-0.374447709619469
Ser96Leu	0.75	0.236864442605841
Ser96Lys	0.75	0.354000025111152
Ser96Phe	0.75	0.447573668217474
Ser96Pro	0.75	0.39081217376354
Ser96Thr	0.75	-0.262924054776326
Ser96Trp	0.75	-0.00781315023097306
Ser96Tyr	0.75	0.487309054073409
Ser96Val	0.75	0.319661259614893
Ile97Ala	0.11	0.299660726775578
Ile97Arg	0.11	-0.50499668809811
Ile97Asn	0.11	-0.379732449896146
Ile97Asp	0.11	0.000574775653745974
Ile97Cys	0.11	-0.35346959350833
Ile97Gln	0.11	-0.250085043929393
Ile97Glu	0.11	-0.636228499513209
Ile97Gly	0.11	-0.224020738185972
Ile97His	0.11	0.163398451795151
Ile97Leu	0.11	0.0909666365999748
Ile97Lys	0.11	-0.640161846672957
Ile97Met	0.11	-0.666467949512023
Ile97Phe	0.11	-0.425190858006093
Ile97Ser	0.11	-0.0796839104290914
Ile97Thr	0.11	-0.0777671777315669
Ile97Trp	0.11	0.0417558105319551
Ile97Tyr	0.11	-1.8423478331656
Ile97Val	0.11	-1.14845761623633
Phe98Ala	0.39	0.310607513781069
Phe98Arg	0.39	0.0552580482095877
Phe98Asn	0.39	-1.29578608090452
Phe98Asp	0.39	-1.83102310257045
Phe98Cys	0.39	0.164573947036574
Phe98Gln	0.39	-1.56442103410604
Phe98Glu	0.39	-1.89892775640438
Phe98Gly	0.39	-1.68563798175752
Phe98His	0.39	0.52321932022289
Phe98Ile	0.39	-0.0743262045091662
Phe98Leu	0.39	-0.528017764159494
Phe98Lys	0.39	0.409138646544617
Phe98Met	0.39	-0.721785400831534
Phe98Pro	0.39	0.469766834829945
Phe98Ser	0.39	-0.689849791208164
Phe98Thr	0.39	-0.0703039364501761
Phe98Trp	0.39	-0.0960276094089334
Phe98Tyr	0.39	0.0649108235728422
Phe98Val	0.39	0.555181572346864
Ala99Arg	0	-1.6247536268298
Ala99Asn	0	-1.28416500793057
Ala99Asp	0	-1.91719738599372
Ala99Cys	0	-0.664298405434461
Ala99Gln	0	-0.416707852348407
Ala99Glu	0	-1.80389307995637
Ala99Gly	0	-0.283856917329581
Ala99His	0	-1.62166310269996
Ala99Ile	0	-1.8201457641556
Ala99Leu	0	-1.69722135451648
Ala99Lys	0	-1.50347908291733
Ala99Met	0	-1.06613582221847
Ala99Phe	0	-1.82906188613525
Ala99Pro	0	-2.02958589056917
Ala99Ser	0	-0.631059845242009
Ala99Thr	0	-0.63348344064363
Ala99Trp	0	-1.69292946228522
Ala99Tyr	0	-1.99233379382938
Ala99Val	0	-1.76283226039181
Trp100Ala	0.44	-0.416933188314607
Trp100Arg	0.44	-1.32793851019472
Trp100Asn	0.44	-0.526348256321157
Trp100Asp	0.44	-1.78688539624141
Trp100Cys	0.44	-0.364333356389523
Trp100Gln	0.44	-0.339041390470356
Trp100Glu	0.44	-1.87310529097382
Trp100Gly	0.44	-0.858441939530561
Trp100His	0.44	0.132619879048252
Trp100Ile	0.44	-0.645941889864465
Trp100Leu	0.44	-1.07422191917504
Trp100Lys	0.44	-0.263116004292129
Trp100Met	0.44	-0.670084427998777
Trp100Phe	0.44	-0.110070573330054
Trp100Pro	0.44	-1.69799868077814
Trp100Ser	0.44	-0.187166983053736
Trp100Thr	0.44	-0.762458552946686
Trp100Tyr	0.44	-0.0214736730231357
Trp100Val	0.44	-0.530762744279768
Glu101Ala	0.41	0.213008625568818
Glu101Arg	0.41	0.13836099159804
Glu101Asn	0.41	0.237100583019191
Glu101Asp	0.41	-0.965477959427712
Glu101Cys	0.41	-0.208297815796127
Glu101Gln	0.41	-1.37815028439144
Glu101Gly	0.41	0.454327157439741
Glu101His	0.41	0.142714357410403
Glu101Ile	0.41	-0.00040944530656617
Glu101Leu	0.41	0.119771173868166
Glu101Lys	0.41	0.0955229527883672
Glu101Met	0.41	-0.928827947700802
Glu101Phe	0.41	-0.1903586105024
Glu101Pro	0.41	-1.84932816027085
Glu101Ser	0.41	0.0411162341628675
Glu101Thr	0.41	0.149924000343473
Glu101Trp	0.41	-0.348795592588611
Glu101Tyr	0.41	0.443304923371376
Glu101Val	0.41	0.163558935015238
Ile102Ala	0	-1.95961352489253
Ile102Arg	0	-2.01035183620419
Ile102Asn	0	-1.67951533612835
Ile102Asp	0	-2.00761091492179
Ile102Cys	0	-1.74477732683388
Ile102Gln	0	0.384136881021943
Ile102Glu	0	-1.99977973992555
Ile102Gly	0	-1.96993245162541
Ile102His	0	-0.830575083827176
Ile102Leu	0	-0.0181068050153312
Ile102Lys	0	-1.71506914393034
Ile102Met	0	-0.217809843905744
Ile102Pro	0	-2.10058852697432
Ile102Ser	0	-0.0159422410233954
Ile102Thr	0	-0.80653303299125
Ile102Trp	0	-2.00465119890639
Ile102Tyr	0	-0.603083782331858
Ile102Val	0	-1.80858895502192
Arg103Ala	0.34	0.246034768095304
Arg103Asn	0.34	-0.472418716524313
Arg103Asp	0.34	-1.65811977563092
Arg103Cys	0.34	-0.894957304197022
Arg103Gln	0.34	0.184240309688204
Arg103Glu	0.34	-0.981647684132754
Arg103Gly	0.34	0.350569496874068
Arg103His	0.34	0.10284542941475
Arg103Ile	0.34	0.4595206547031
Arg103Leu	0.34	-0.39799759512847
Arg103Lys	0.34	-0.0315051294023778
Arg103Met	0.34	-0.506897050862409
Arg103Phe	0.34	-1.48632618241155
Arg103Pro	0.34	-1.77844958602389
Arg103Ser	0.34	0.0366857080595193
Arg103Thr	0.34	-1.6719391198097
Arg103Trp	0.34	-1.39836070239976
Arg103Tyr	0.34	-1.0404325014759
Arg103Val	0.34	0.0427953209368237
Asp104Ala	0.52	0.0548498004187792
Asp104Arg	0.52	0.172579843459834
Asp104Asn	0.52	0.103545508276441
Asp104Cys	0.52	0.104948086075007
Asp104Gln	0.52	0.0919541973129245
Asp104Glu	0.52	-0.274774371128305
Asp104Gly	0.52	0.0986476019100118
Asp104His	0.52	0.178237772443187
Asp104Ile	0.52	-0.181880715477183
Asp104Leu	0.52	-0.443244302738985
Asp104Lys	0.52	0.209370159235185
Asp104Met	0.52	0.129864402840047
Asp104Phe	0.52	-0.405580773435534
Asp104Pro	0.52	-1.50400310176311
Asp104Ser	0.52	0.114195694453186
Asp104Thr	0.52	0.148135744579561
Asp104Trp	0.52	-2.35193195845168
Asp104Tyr	0.52	-0.0598823446589192
Asp104Val	0.52	0.176311945035479
Arg105Ala	0.41	0.0749540651585567
Arg105Asn	0.41	0.0143959949464003
Arg105Asp	0.41	0.0616426351576296
Arg105Cys	0.41	0.153895849833979
Arg105Gln	0.41	0.122032319530399
Arg105Glu	0.41	0.35585996222634
Arg105Gly	0.41	0.197464550887057
Arg105His	0.41	-0.146866677388471
Arg105Ile	0.41	0.0700161809263773
Arg105Leu	0.41	0.0101199256067388
Arg105Lys	0.41	-0.152333436383365
Arg105Met	0.41	0.106966383686285
Arg105Phe	0.41	0.0784261893865206
Arg105Pro	0.41	-1.88782402736604
Arg105Ser	0.41	0.0931811710237573
Arg105Thr	0.41	0.0489515314614182
Arg105Trp	0.41	0.197634194564905
Arg105Tyr	0.41	0.155984255500691
Arg105Val	0.41	0.122155285631364
Leu106Ala	0	-0.258584092234307
Leu106Arg	0	-1.86923760483343
Leu106Asn	0	-1.85857599780213
Leu106Cys	0	0.36503675951112
Leu106Gln	0	-1.96522418738495
Leu106Glu	0	-1.87793143383795
Leu106Gly	0	-1.91060512099118
Leu106His	0	-2.24127596164583
Leu106Ile	0	-0.314385451084715
Leu106Lys	0	-1.73812049136246
Leu106Met	0	0.117194545421202
Leu106Phe	0	-0.887319787965323
Leu106Pro	0	-1.97216607825875
Leu106Ser	0	-1.9723290071424
Leu106Thr	0	-1.69911707907847
Leu106Trp	0	-1.91702069334256
Leu106Tyr	0	-1.4869759135135
Leu106Val	0	-0.480445187330925
Leu107Ala	0.28	-0.342609977662089
Leu107Arg	0.28	-0.343423906709885
Leu107Asn	0.28	-0.176247471611264
Leu107Asp	0.28	-0.0364643996698271
Leu107Cys	0.28	-0.0551616008478542
Leu107Gln	0.28	-0.459749571569668
Leu107Glu	0.28	0.136986660657267
Leu107Gly	0.28	-0.0855695119328921
Leu107His	0.28	-0.547475669250341
Leu107Ile	0.28	0.0347871429931836
Leu107Lys	0.28	-0.854004884320645
Leu107Met	0.28	-0.105480780916782
Leu107Phe	0.28	0.0962902710577236
Leu107Pro	0.28	-0.118532786600718
Leu107Ser	0.28	-0.00260868829667515
Leu107Thr	0.28	-0.210617076051418
Leu107Trp	0.28	-0.00865275097022256
Leu107Tyr	0.28	-0.318254957865625
Leu107Val	0.28	0.12248805882345
Ser108Ala	0.85	0.329866745396823
Ser108Arg	0.85	-0.0182485690321417
Ser108Asn	0.85	0.0620822959525338
Ser108Asp	0.85	0.179378693720413
Ser108Cys	0.85	-0.057889818245326
Ser108Gln	0.85	0.160076060825363
Ser108Glu	0.85	0.197471653970508
Ser108Gly	0.85	-0.104915547993274
Ser108His	0.85	0.050156586460461
Ser108Ile	0.85	-0.0121650114593721
Ser108Leu	0.85	0.129656092099707
Ser108Lys	0.85	0.0782988083118465
Ser108Met	0.85	0.0912411542222551
Ser108Phe	0.85	0.00231902678245577
Ser108Pro	0.85	-1.19564879763895
Ser108Thr	0.85	0.061491707873921
Ser108Trp	0.85	-0.175437532967108
Ser108Tyr	0.85	0.0808733658405156
Ser108Val	0.85	0.0183895595791648
Glu109Ala	0.53	-0.044871347603554
Glu109Arg	0.53	-0.0890391722035999
Glu109Asn	0.53	-0.0372154414167367
Glu109Asp	0.53	0.0901407209420246
Glu109Cys	0.53	0.00856447439096808
Glu109Gln	0.53	0.114998702319153
Glu109Gly	0.53	0.138402304189961
Glu109His	0.53	0.193830030656775
Glu109Ile	0.53	0.0686814252634362
Glu109Leu	0.53	0.126239311637266
Glu109Lys	0.53	0.060931680165293
Glu109Met	0.53	-0.338442039766136
Glu109Phe	0.53	-0.0495093722768782
Glu109Pro	0.53	-0.291645043858151
Glu109Ser	0.53	0.04956727757861
Glu109Thr	0.53	0.193102588523364
Glu109Trp	0.53	0.0512322532510048
Glu109Tyr	0.53	0.144971301256699
Glu109Val	0.53	0.101816555374576
Gly110Ala	0.66	0.216044281553547
Gly110Arg	0.66	0.166788880430656
Gly110Cys	0.66	-0.031264433858829
Gly110Gln	0.66	-0.198887668650771
Gly110Glu	0.66	0.00838393883446154
Gly110His	0.66	0.216889487334493
Gly110Leu	0.66	0.533534572321049
Gly110Lys	0.66	-0.263941353705856
Gly110Met	0.66	0.0920445446905269
Gly110Pro	0.66	-0.351485386466873
Gly110Ser	0.66	0.28571591812428
Gly110Thr	0.66	0.0445400614448079
Gly110Trp	0.66	-0.0312519639940696
Gly110Tyr	0.66	0.314496918389621
Gly110Val	0.66	0.124120351241737
Val111Ala	0.31	0.238632560703251
Val111Arg	0.31	0.20657424399702
Val111Asn	0.31	0.107496085580109
Val111Asp	0.31	0.204608391825586
Val111Cys	0.31	-0.0010065861361177
Val111Gln	0.31	0.192293289349963
Val111Glu	0.31	-0.151855817009727
Val111Gly	0.31	0.105671012023712
Val111His	0.31	0.128936271159698
Val111Ile	0.31	0.191727766504631
Val111Leu	0.31	0.22682904235407
Val111Lys	0.31	0.176434418053785
Val111Met	0.31	0.381275722415061
Val111Phe	0.31	-0.173793112132588
Val111Pro	0.31	-0.0254953572611636
Val111Ser	0.31	0.0776642733832196
Val111Thr	0.31	0.228272055369453
Val111Trp	0.31	0.223063153157002
Val111Tyr	0.31	0.301863896156418
Cys112Ala	0.05	0.171976608106888
Cys112Arg	0.05	0.111625380626983
Cys112Asn	0.05	-0.342140756063701
Cys112Asp	0.05	0.732011395497653
Cys112Gln	0.05	-0.472635656065051
Cys112Glu	0.05	-0.486918419459282
Cys112Gly	0.05	-0.103965645685123
Cys112His	0.05	0.715104263783768
Cys112Ile	0.05	0.0105622519739463
Cys112Leu	0.05	-0.0307566298102455
Cys112Lys	0.05	-0.303598402000501
Cys112Met	0.05	-1.03398757081194
Cys112Phe	0.05	-1.52752128456773
Cys112Pro	0.05	-0.412657056902251
Cys112Ser	0.05	0.304558105561859
Cys112Thr	0.05	0.0924042763481765
Cys112Trp	0.05	-0.703363674704716
Cys112Tyr	0.05	-1.1978138089068
Cys112Val	0.05	-0.101498580762469
[truncated: 398 more rows]
