# Supplementary material for: Deep mutational scanning quantifies DNA binding and predicts clinical outcomes of PAX6 variants
Source: Mol Syst Biol. 2024 Jun 7;20(7):825–44. doi: 10.1038/s44320-024-00043-8 (PMC11219921; doi:10.1038/s44320-024-00043-8)
Supplement: Supplementary file 6 — Source data Fig. 3 [file 44320_2024_43_MOESM6_ESM.zip › fig_3f_source_data.tsv]

variant	region	score_blx_g418_aa
Gln2Ala	Other	0.123827352645046
Gln2Arg	Other	-0.11750901586683
Gln2Asn	Other	-0.248516698808521
Gln2Asp	Other	-0.0436810150544442
Gln2Cys	Other	-0.0945758796267628
Gln2Glu	Other	-0.040887625026822
Gln2Gly	Other	-0.130786886238199
Gln2His	Other	-0.470851218883086
Gln2Ile	Other	-0.403519330489721
Gln2Leu	Other	0.00159531032635796
Gln2Lys	Other	-0.909557549418749
Gln2Met	Other	-0.0668280220390347
Gln2Phe	Other	-0.0423552619059717
Gln2Pro	Other	0.0857684900935274
Gln2Ser	Other	-0.0286780410262595
Gln2Ter	Other	-1.87728501632963
Gln2Thr	Other	-0.0874155635677689
Gln2Trp	Other	0.189013450584699
Gln2Tyr	Other	0.0504067258986471
Gln2Val	Other	-0.338144227320049
Asn3Ala	Other	-0.0434681713837848
Asn3Arg	Other	-0.184453414565513
Asn3Asp	Other	0.233260199490456
Asn3Cys	Other	0.209245586554603
Asn3Gln	Other	0.0722274872051578
Asn3Glu	Other	0.00575474199440018
Asn3Gly	Other	-0.0660830844246836
Asn3His	Other	-0.106450549869838
Asn3Ile	Other	0.0772192368722191
Asn3Leu	Other	0.0181299106855657
Asn3Lys	Other	-0.373933311703366
Asn3Met	Other	-0.0242997681352279
Asn3Phe	Other	-0.089261715848393
Asn3Pro	Other	0.0880211361373697
Asn3Ser	Other	0.0786719549508996
Asn3Ter	Other	-1.80006277666495
Asn3Thr	Other	-0.0216681045054492
Asn3Trp	Other	-0.0151313898290217
Asn3Tyr	Other	0.10941521934167
Asn3Val	Other	-0.0772481621429786
Ser4Ala	PAI	0.0506717037987312
Ser4Arg	PAI	-0.509861200235849
Ser4Asn	PAI	0.0850215555329634
Ser4Asp	PAI	0.0663466209381585
Ser4Cys	PAI	0.128913405224236
Ser4Gln	PAI	-0.0563227973931317
Ser4Glu	PAI	0.0490113032020263
Ser4Gly	PAI	0.0626231219471589
Ser4His	PAI	0.169897240517692
Ser4Ile	PAI	-0.0744296707481351
Ser4Leu	PAI	0.0234337140516656
Ser4Lys	PAI	-0.321490052003604
Ser4Met	PAI	0.090227741088746
Ser4Phe	PAI	0.00753836084302284
Ser4Pro	PAI	-0.131041057657805
Ser4Ter	PAI	-1.8492571767908
Ser4Thr	PAI	-0.0087516225299602
Ser4Trp	PAI	0.0651581648000357
Ser4Tyr	PAI	0.0626189116602238
Ser4Val	PAI	0.0146410264504055
His5Ala	PAI	-0.00101858093646801
His5Arg	PAI	-0.589342630881587
His5Asn	PAI	0.0259342734330379
His5Asp	PAI	0.12062888961356
His5Cys	PAI	-0.0207510425166095
His5Gln	PAI	0.22762823036812
His5Glu	PAI	0.0220469761622408
His5Gly	PAI	-0.0362440118934244
His5Ile	PAI	0.0819414134593126
His5Leu	PAI	0.144611960246595
His5Lys	PAI	-0.378896948121611
His5Met	PAI	0.169129692996569
His5Phe	PAI	0.0756848713858016
His5Pro	PAI	0.171651354428186
His5Ser	PAI	-0.0785098134598359
His5Ter	PAI	-1.77525505356205
His5Thr	PAI	-0.0182506674411411
His5Trp	PAI	0.0942956339640721
His5Tyr	PAI	0.106962760302933
His5Val	PAI	0.0882336990873407
Ser6Ala	PAI	0.177288348301945
Ser6Arg	PAI	-0.287503854462558
Ser6Asn	PAI	0.154939293232272
Ser6Asp	PAI	0.127044817283294
Ser6Cys	PAI	-0.233527673181966
Ser6Gln	PAI	-0.27648071349319
Ser6Glu	PAI	0.118895901681908
Ser6Gly	PAI	0.218304758738932
Ser6His	PAI	-0.41355978515096
Ser6Ile	PAI	-0.803616896778465
Ser6Leu	PAI	-0.628460860991417
Ser6Lys	PAI	-0.338257981830632
Ser6Met	PAI	-0.618574378061878
Ser6Phe	PAI	-1.27829036988985
Ser6Pro	PAI	0.146846404343811
Ser6Ter	PAI	-1.81485073924188
Ser6Thr	PAI	-0.41502308600266
Ser6Trp	PAI	-1.24918456591049
Ser6Tyr	PAI	-1.08403366276301
Ser6Val	PAI	-1.00140656800324
Gly7Ala	PAI	0.294501915021683
Gly7Arg	PAI	-1.61877612177289
Gly7Asn	PAI	-0.235195606774535
Gly7Asp	PAI	0.455369187463064
Gly7Cys	PAI	-0.656624566884173
Gly7Gln	PAI	-0.821798081841373
Gly7Glu	PAI	0.335916718223622
Gly7His	PAI	-0.0134033143192172
Gly7Ile	PAI	0.132187452521394
Gly7Leu	PAI	0.0953806560337496
Gly7Lys	PAI	-0.863957060601892
Gly7Met	PAI	0.0506755027649031
Gly7Phe	PAI	-0.023135388116474
Gly7Pro	PAI	0.381005335095679
Gly7Ser	PAI	-0.527089699883554
Gly7Ter	PAI	-1.74794840609198
Gly7Thr	PAI	0.209651525612709
Gly7Trp	PAI	0.304052211677107
Gly7Tyr	PAI	-0.174175237735201
Gly7Val	PAI	0.217209984831189
Val8Ala	PAI	-1.79038187989451
Val8Arg	PAI	0.14821015307802
Val8Asn	PAI	-0.466124416481172
Val8Asp	PAI	-1.7773802278979
Val8Cys	PAI	-0.532867413169937
Val8Gln	PAI	-0.380380780046236
Val8Glu	PAI	-0.793223786879838
Val8Gly	PAI	-1.98174126541704
Val8His	PAI	-0.155934070492665
Val8Ile	PAI	-0.00146164621042111
Val8Leu	PAI	0.100770916400038
Val8Lys	PAI	0.0743582748154208
Val8Met	PAI	-0.157513054799158
Val8Phe	PAI	0.0543924989440354
Val8Pro	PAI	-1.27285197148717
Val8Ser	PAI	-1.33266864115119
Val8Ter	PAI	-1.64847991110343
Val8Thr	PAI	0.240399353371594
Val8Trp	PAI	-1.22084132335612
Val8Tyr	PAI	-0.156086867849633
Asn9Ala	PAI	-1.99452699454399
Asn9Arg	PAI	-1.82730033231491
Asn9Asp	PAI	-1.81010557819287
Asn9Cys	PAI	-2.29417943267108
Asn9Gln	PAI	-1.90543761417198
Asn9Glu	PAI	-2.03237287764074
Asn9Gly	PAI	-1.85913253433436
Asn9His	PAI	-2.01344845186486
Asn9Ile	PAI	-1.98310121504173
Asn9Leu	PAI	-1.86447513855882
Asn9Lys	PAI	-1.93281239472043
Asn9Met	PAI	-1.96519579908096
Asn9Phe	PAI	-1.82035328782533
Asn9Pro	PAI	-2.20628761744796
Asn9Ser	PAI	-1.99213487392505
Asn9Ter	PAI	-1.76673404874828
Asn9Thr	PAI	-1.8412259925628
Asn9Trp	PAI	-1.96876727189298
Asn9Tyr	PAI	-2.07605961595179
Asn9Val	PAI	-1.99096108273091
Gln10Ala	PAI	-0.0221651970484373
Gln10Arg	PAI	-0.137958586802453
Gln10Asn	PAI	-0.471253205566426
Gln10Asp	PAI	-1.45810306010708
Gln10Cys	PAI	0.0550870119590372
Gln10Glu	PAI	-0.705297628905241
Gln10Gly	PAI	-0.0469216561632346
Gln10His	PAI	-0.259112302472407
Gln10Ile	PAI	-0.0727744861980222
Gln10Leu	PAI	0.100444620911271
Gln10Lys	PAI	-0.864696345900567
Gln10Met	PAI	0.0184045342360784
Gln10Phe	PAI	-0.583582104703615
Gln10Pro	PAI	-1.83394593140987
Gln10Ser	PAI	-0.133692310031005
Gln10Ter	PAI	-1.80582774034143
Gln10Thr	PAI	-0.0514232090266336
Gln10Trp	PAI	-1.73652726028985
Gln10Tyr	PAI	-0.80893400626388
Gln10Val	PAI	-0.0821420950985718
Leu11Ala	PAI	-1.01687241953308
Leu11Arg	PAI	-0.434052311396405
Leu11Asn	PAI	-0.536602673821742
Leu11Asp	PAI	-2.10646783903311
Leu11Cys	PAI	-0.751991609768281
Leu11Gln	PAI	-0.15620147296797
Leu11Glu	PAI	-1.60815613462506
Leu11Gly	PAI	-1.81615223320331
Leu11His	PAI	-0.337211565672618
Leu11Ile	PAI	-0.960615583240318
Leu11Lys	PAI	-1.17170302756547
Leu11Met	PAI	0.00833447622184869
Leu11Phe	PAI	0.0938297245699138
Leu11Pro	PAI	-1.90293338366528
Leu11Ser	PAI	-1.74980815506274
Leu11Ter	PAI	-1.77719329852639
Leu11Thr	PAI	-1.78646336782148
Leu11Trp	PAI	-0.0800184761243061
Leu11Tyr	PAI	-0.520968224674628
Leu11Val	PAI	-0.784298250380677
Gly12Ala	PAI	-1.74385847934401
Gly12Arg	PAI	-1.51518253029399
Gly12Asn	PAI	-1.15862323508297
Gly12Asp	PAI	-1.70638381990794
Gly12Cys	PAI	-1.61499538909981
Gly12Gln	PAI	-1.82872114420648
Gly12Glu	PAI	-1.79155934300223
Gly12His	PAI	-1.62510183757497
Gly12Ile	PAI	-1.91914816597878
Gly12Leu	PAI	-1.7821875426133
Gly12Lys	PAI	-1.62407837392976
Gly12Met	PAI	-1.71959493921677
Gly12Phe	PAI	-1.87554650915159
Gly12Pro	PAI	-1.98123854463718
Gly12Ser	PAI	-1.65340283489573
Gly12Ter	PAI	-1.69484685785238
Gly12Thr	PAI	-1.90423115112433
Gly12Trp	PAI	-2.11188586797172
Gly12Tyr	PAI	-1.81599723984488
Gly12Val	PAI	-1.69978991072188
Gly13Ala	PAI	-1.84248668983339
Gly13Arg	PAI	-0.0593721257675512
Gly13Asn	PAI	-1.88413881276526
Gly13Asp	PAI	-1.71401591774785
Gly13Cys	PAI	-1.73264792409492
Gly13Gln	PAI	-2.10258763851816
Gly13Glu	PAI	-1.85313436298016
Gly13His	PAI	-1.87547610510823
Gly13Ile	PAI	-1.98613843045709
Gly13Leu	PAI	-1.88868503285127
Gly13Lys	PAI	-1.45369873556
Gly13Met	PAI	-1.87090336647053
Gly13Phe	PAI	-2.02806096259868
Gly13Pro	PAI	-1.96960493055045
Gly13Ser	PAI	-1.86485721869155
Gly13Ter	PAI	-1.75049664896468
Gly13Thr	PAI	-1.91517297022085
Gly13Trp	PAI	-1.8297647519182
Gly13Tyr	PAI	-1.97129234222143
Gly13Val	PAI	-1.87637809509151
Val14Ala	PAI	0.257937757172269
Val14Arg	PAI	-0.759604895747636
Val14Asn	PAI	0.0232909687150999
Val14Asp	PAI	-0.983810114926657
Val14Cys	PAI	-0.107844561408777
Val14Gln	PAI	0.032284590745741
Val14Glu	PAI	-0.122319426811314
Val14Gly	PAI	-0.33287407336076
Val14His	PAI	-0.679225713848498
Val14Ile	PAI	-0.0658842716288044
Val14Leu	PAI	0.0578658847986238
Val14Lys	PAI	-0.527929317014047
Val14Met	PAI	-0.0800294104205301
Val14Phe	PAI	-0.0336810004219035
Val14Pro	PAI	0.267172187923237
Val14Ser	PAI	-0.129390636870176
Val14Ter	PAI	-1.95483171771712
Val14Thr	PAI	-0.271195881110022
Val14Trp	PAI	0.0564312345244984
Val14Tyr	PAI	-0.230863006367532
Phe15Ala	PAI	-1.73387097280534
Phe15Arg	PAI	-0.862249735903901
Phe15Asn	PAI	-1.70725441853944
Phe15Asp	PAI	-1.86200523065595
Phe15Cys	PAI	-1.67998772500223
Phe15Gln	PAI	-1.70773915771751
Phe15Glu	PAI	-2.05317271113841
Phe15Gly	PAI	-2.02670411348392
Phe15His	PAI	-1.24902557848385
Phe15Ile	PAI	-0.898178062989022
Phe15Leu	PAI	-1.8202114011869
Phe15Lys	PAI	-1.74046026252842
Phe15Met	PAI	-1.85643222346431
Phe15Pro	PAI	-1.96374625386158
Phe15Ser	PAI	-1.68370818795822
Phe15Ter	PAI	-1.87070114594478
Phe15Thr	PAI	-1.75965948186115
Phe15Trp	PAI	-0.948396710625491
Phe15Tyr	PAI	-0.217374575221458
Phe15Val	PAI	-1.60499648491173
Val16Ala	PAI	0.106290310784181
Val16Arg	PAI	-0.723075268290059
Val16Asn	PAI	-0.0530326113602566
Val16Asp	PAI	0.153025858672993
Val16Cys	PAI	-0.339058525559468
Val16Gln	PAI	-0.550864947390084
Val16Glu	PAI	0.0172026070609466
Val16Gly	PAI	-0.542152239955419
Val16His	PAI	-0.345646052831426
Val16Ile	PAI	-0.356402034498819
Val16Leu	PAI	-0.134152668282376
Val16Lys	PAI	-1.03326721696179
Val16Met	PAI	-0.648287490218701
Val16Phe	PAI	-0.977537435332795
Val16Pro	PAI	-1.51290092241957
Val16Ser	PAI	0.10040706834864
Val16Ter	PAI	-1.65577572558042
Val16Thr	PAI	0.345940627622154
Val16Tyr	PAI	-0.521741827159549
Asn17Ala	PAI	-2.62632434066057
Asn17Arg	PAI	-3.56881794593187
Asn17Asp	PAI	-1.65154075455685
Asn17Cys	PAI	-1.06016777516019
Asn17Gln	PAI	-3.3157114788716
Asn17Glu	PAI	-0.885606746982202
Asn17Gly	PAI	-1.28719500070753
Asn17His	PAI	-3.4630356507647
Asn17Ile	PAI	-2.28153300896149
Asn17Leu	PAI	-2.27825101174133
Asn17Lys	PAI	-3.61143478514258
Asn17Met	PAI	-2.51627061023441
Asn17Phe	PAI	-3.53463467217166
Asn17Pro	PAI	-3.70901860687142
Asn17Ser	PAI	-0.977659478501364
Asn17Ter	PAI	-1.93452427747964
Asn17Thr	PAI	-0.784202515015796
Asn17Trp	PAI	-2.96729187592841
Asn17Tyr	PAI	-3.60994864324446
Asn17Val	PAI	-2.21989448168339
Gly18Ala	PAI	-2.02165150653294
Gly18Arg	PAI	-2.12513827171181
Gly18Asn	PAI	-1.94209447447136
Gly18Asp	PAI	-1.93800519326432
Gly18Cys	PAI	-2.10742810038909
Gly18Gln	PAI	-1.70680895540834
Gly18Glu	PAI	-1.96816605257481
Gly18His	PAI	-2.11911809033843
Gly18Ile	PAI	-1.88816332886512
Gly18Leu	PAI	-1.93003734336279
Gly18Lys	PAI	-2.20834685860425
Gly18Met	PAI	-2.09325614669563
Gly18Phe	PAI	-1.9848428065755
Gly18Pro	PAI	-2.15992841876054
Gly18Ser	PAI	-1.96974575550176
Gly18Ter	PAI	-1.80036958305837
Gly18Thr	PAI	-1.78940946854561
Gly18Trp	PAI	-2.00703642339419
Gly18Tyr	PAI	-1.82092137124949
Gly18Val	PAI	-1.86798016564996
Arg19Ala	PAI	-0.823567927005915
Arg19Asn	PAI	-1.4115287963642
Arg19Asp	PAI	-2.05562786661162
Arg19Cys	PAI	-0.289145407864554
Arg19Gln	PAI	-0.662830774297233
Arg19Glu	PAI	-1.97711804516938
Arg19Gly	PAI	-1.9680580754959
Arg19His	PAI	-1.05826252581351
Arg19Ile	PAI	-0.226381316297018
Arg19Leu	PAI	-0.829047225727467
Arg19Lys	PAI	0.347345064560942
Arg19Met	PAI	-1.05396229196081
Arg19Phe	PAI	-1.649892196094
Arg19Pro	PAI	-1.9198139850406
Arg19Ser	PAI	-1.23687374452832
Arg19Ter	PAI	-1.78959923852266
Arg19Thr	PAI	-0.469312092403165
Arg19Trp	PAI	-1.24935087769228
Arg19Tyr	PAI	-0.645675211659773
Arg19Val	PAI	-0.193633556800027
Pro20Ala	PAI	-0.0152494094561257
Pro20Arg	PAI	-1.87019886911633
Pro20Asn	PAI	-1.72991912444592
Pro20Asp	PAI	-1.54962474864899
Pro20Cys	PAI	-1.8284446248633
Pro20Gln	PAI	-1.90006768151394
Pro20Glu	PAI	-2.10393629355791
Pro20Gly	PAI	-1.99222603495054
Pro20His	PAI	-1.98001153281615
Pro20Ile	PAI	-2.07918239217348
Pro20Leu	PAI	-1.95721919565005
Pro20Lys	PAI	-1.85471357411282
Pro20Met	PAI	-1.95125915679293
Pro20Phe	PAI	-1.98797222208485
Pro20Ser	PAI	-1.00354224895172
Pro20Ter	PAI	-1.88729473204081
Pro20Thr	PAI	-1.93945624547024
Pro20Trp	PAI	-1.91454605443701
Pro20Tyr	PAI	-2.06357009695457
Pro20Val	PAI	-1.94744505194536
Leu21Ala	PAI	-0.637413795254215
Leu21Arg	PAI	-1.80739620280654
Leu21Asn	PAI	-1.92329249794605
Leu21Asp	PAI	-1.79401807153213
Leu21Cys	PAI	-1.6734102007687
Leu21Gln	PAI	-0.831654218992079
Leu21Glu	PAI	-1.50259936214702
Leu21Gly	PAI	-2.19437895036165
Leu21His	PAI	-1.11091685175119
Leu21Ile	PAI	-0.615498884358132
Leu21Lys	PAI	-1.96637138696644
Leu21Met	PAI	-1.16856375779699
Leu21Phe	PAI	-1.74081252226146
Leu21Pro	PAI	-1.76588263390998
Leu21Ser	PAI	-1.44938612104415
Leu21Ter	PAI	-1.85622477173289
Leu21Thr	PAI	0.0865570226683356
Leu21Trp	PAI	-2.21974005484043
Leu21Tyr	PAI	-0.494725467025687
Leu21Val	PAI	-0.651400406503133
Pro22Ala	PAI	-0.74854557971836
Pro22Arg	PAI	-0.512048312526934
Pro22Asn	PAI	-0.797937214032724
Pro22Asp	PAI	-0.882264108490171
Pro22Cys	PAI	-0.427704922817933
Pro22Gln	PAI	0.671138817030171
Pro22Glu	PAI	-1.58294275635323
Pro22His	PAI	-0.427192468523861
Pro22Ile	PAI	-0.821343108980623
Pro22Leu	PAI	-0.698103813512195
Pro22Lys	PAI	0.0694807604831524
Pro22Met	PAI	-0.414524906947901
Pro22Phe	PAI	-1.16398493520826
Pro22Ser	PAI	-0.423289317098934
Pro22Ter	PAI	-1.63908584233622
Pro22Thr	PAI	-1.41920004925742
Pro22Trp	PAI	-1.93307226836719
Pro22Tyr	PAI	-1.47924842196805
Pro22Val	PAI	-1.08494279424062
Asp23Ala	PAI	0.279326516064305
Asp23Arg	PAI	-0.0377059591007889
Asp23Asn	PAI	-0.454739372399182
Asp23Cys	PAI	0.391082111483162
Asp23Gln	PAI	-0.370677381715017
Asp23Glu	PAI	0.0911376194922191
Asp23Gly	PAI	0.13205028678459
Asp23His	PAI	-0.19170140244795
Asp23Ile	PAI	-0.711984343197169
Asp23Leu	PAI	-0.762383485028928
Asp23Lys	PAI	-0.440227385504045
Asp23Met	PAI	-0.847509613796438
Asp23Phe	PAI	-0.496059731155537
Asp23Pro	PAI	-0.387503523445755
Asp23Ser	PAI	-0.521129626867356
Asp23Ter	PAI	-1.68553903764889
Asp23Thr	PAI	-0.950022531559831
Asp23Trp	PAI	0.0462448049228534
Asp23Tyr	PAI	-0.436925972860853
Asp23Val	PAI	-0.142215282090718
Ser24Ala	PAI	0.0177293576220698
Ser24Arg	PAI	0.170035840479086
Ser24Asn	PAI	0.199628521057627
Ser24Asp	PAI	0.0154842349273814
Ser24Cys	PAI	0.0289989292670136
Ser24Gln	PAI	-0.0391612815398341
Ser24Glu	PAI	0.11702144255556
Ser24Gly	PAI	0.204110705751134
Ser24His	PAI	-0.246512858016304
Ser24Ile	PAI	0.0567937818629671
Ser24Leu	PAI	0.291400757212375
Ser24Lys	PAI	0.151044699959582
Ser24Met	PAI	0.152891299666411
Ser24Phe	PAI	0.428720280795447
Ser24Pro	PAI	0.336531463482669
Ser24Ter	PAI	-1.84040138355846
Ser24Thr	PAI	0.218192290172741
Ser24Trp	PAI	-0.0326548790020174
Ser24Tyr	PAI	0.232091634954494
Ser24Val	PAI	0.112165902254833
Thr25Ala	PAI	0.600012900047134
Thr25Arg	PAI	0.215028049709916
Thr25Asn	PAI	-1.03628649169235
Thr25Asp	PAI	-0.471862307076448
Thr25Cys	PAI	-0.0316431335560057
Thr25Gln	PAI	0.344097516883922
Thr25Glu	PAI	-0.228450175936925
Thr25Gly	PAI	-1.49020398525673
Thr25His	PAI	-0.219942359016532
Thr25Ile	PAI	0.01578961675721
Thr25Leu	PAI	-0.110932507616597
Thr25Lys	PAI	-0.254373297400428
Thr25Met	PAI	0.013893173846327
Thr25Phe	PAI	-0.875452358592895
Thr25Pro	PAI	-1.55616674110965
Thr25Ser	PAI	0.0434138232313539
Thr25Ter	PAI	-1.77933181246824
Thr25Trp	PAI	-0.896792415842897
Thr25Tyr	PAI	-0.412953078468439
Thr25Val	PAI	0.0825789916483912
Arg26Ala	PAI	-1.81962849579469
Arg26Asn	PAI	-1.92129965978565
Arg26Asp	PAI	-2.05665429523382
Arg26Cys	PAI	-1.99263994493739
Arg26Gln	PAI	-2.09469663682098
Arg26Glu	PAI	-1.89293834503042
Arg26Gly	PAI	-2.04724557598306
Arg26His	PAI	-1.95369228496151
Arg26Ile	PAI	-1.99690804488034
Arg26Leu	PAI	-1.91456526835907
Arg26Lys	PAI	-1.91455163305727
Arg26Met	PAI	-1.96534996737264
Arg26Phe	PAI	-1.95035544540887
Arg26Pro	PAI	-2.02561861350778
Arg26Ser	PAI	-1.95193744264213
Arg26Ter	PAI	-1.86176640490862
Arg26Thr	PAI	-1.94600340323669
Arg26Trp	PAI	-1.88142459424362
Arg26Tyr	PAI	-1.69934003500425
Arg26Val	PAI	-1.95792366865117
Gln27Ala	PAI	-0.0343627655455174
Gln27Arg	PAI	-0.206515819672397
Gln27Asn	PAI	-0.23641336788355
Gln27Asp	PAI	-0.874108192378667
Gln27Cys	PAI	-0.352991869067614
Gln27Glu	PAI	0.224377355750516
Gln27Gly	PAI	0.032849233452513
Gln27His	PAI	0.377621649295492
Gln27Ile	PAI	-0.111329076823165
Gln27Leu	PAI	-0.292991085985246
Gln27Lys	PAI	0.223856826535336
Gln27Met	PAI	-0.267457434153062
Gln27Phe	PAI	-0.0531327625343092
Gln27Pro	PAI	-1.88998570761026
Gln27Ser	PAI	0.229683851512756
Gln27Ter	PAI	-1.83471998383383
Gln27Thr	PAI	-0.270374338838064
Gln27Trp	PAI	-0.0228501443178648
Gln27Tyr	PAI	-0.0471090158060816
Gln27Val	PAI	0.108350351256169
Lys28Ala	PAI	-0.0481707222230701
Lys28Arg	PAI	-0.084303157439634
Lys28Asn	PAI	-0.230761512292246
Lys28Asp	PAI	-0.329277069853944
Lys28Cys	PAI	-0.142120912093626
Lys28Gln	PAI	-0.142085974326461
Lys28Glu	PAI	0.188907930503916
Lys28Gly	PAI	-0.307524294692197
Lys28His	PAI	-0.0466664740528664
Lys28Ile	PAI	-0.223110896794331
Lys28Leu	PAI	-0.341557518470689
Lys28Met	PAI	-0.422606395760383
Lys28Phe	PAI	-0.237233670883872
Lys28Pro	PAI	-2.00398198432645
Lys28Ser	PAI	-0.0819458473743078
Lys28Ter	PAI	-1.84490561610514
Lys28Thr	PAI	-0.116046876517266
Lys28Trp	PAI	-0.452085754473072
Lys28Tyr	PAI	-0.696057992134622
Lys28Val	PAI	-0.648785233529423
Ile29Ala	PAI	-1.83793342787317
Ile29Arg	PAI	-1.92749534891875
Ile29Asn	PAI	-1.91363056573141
Ile29Asp	PAI	-1.92164994283937
Ile29Cys	PAI	-1.56832168689558
Ile29Gln	PAI	-1.74376201568572
Ile29Glu	PAI	-1.79532304604036
Ile29Gly	PAI	-2.1230586246099
Ile29His	PAI	-1.83311855757716
Ile29Leu	PAI	-0.51929312649948
Ile29Lys	PAI	-1.96967164682372
Ile29Met	PAI	-0.583734042482091
Ile29Phe	PAI	-1.70295918447591
Ile29Pro	PAI	-1.90319477650341
Ile29Ser	PAI	-1.90955954617109
Ile29Ter	PAI	-1.79298336368194
Ile29Thr	PAI	-2.06752722585523
Ile29Trp	PAI	-2.06435748059915
Ile29Tyr	PAI	-1.87141949104175
Ile29Val	PAI	-0.651254510667152
Val30Ala	PAI	0.428914846687921
Val30Arg	PAI	0.16707161654864
Val30Asn	PAI	-1.96649937974736
Val30Asp	PAI	-1.76831125254529
Val30Cys	PAI	-0.302298915524987
Val30Gln	PAI	-0.316046498734102
Val30Glu	PAI	-1.63409217483067
Val30Gly	PAI	-1.67995821627379
Val30His	PAI	-1.85551003858683
Val30Ile	PAI	0.107886804780098
Val30Leu	PAI	-0.156399903488602
Val30Lys	PAI	0.2310815917905
Val30Met	PAI	-0.149258180118039
Val30Phe	PAI	-1.59046482222647
Val30Pro	PAI	-1.77015766330546
Val30Ser	PAI	-1.05412014024084
Val30Ter	PAI	-1.79978947622824
Val30Thr	PAI	-0.193820852812506
Val30Trp	PAI	-1.3247490190595
Val30Tyr	PAI	-1.68626623480383
Glu31Ala	PAI	0.0380020470978883
Glu31Arg	PAI	0.0956140967457064
Glu31Asn	PAI	0.176752135085843
Glu31Asp	PAI	-0.0631691966413346
Glu31Cys	PAI	-0.342238221729444
Glu31Gln	PAI	-0.177894052039978
Glu31Gly	PAI	0.242860546370967
Glu31His	PAI	0.0615994974247727
Glu31Ile	PAI	-0.729108619494796
Glu31Leu	PAI	0.00634836149518225
Glu31Lys	PAI	-0.0514422093801357
Glu31Met	PAI	-0.0106323693175545
Glu31Phe	PAI	0.0448417116797231
Glu31Pro	PAI	-1.72348556402587
Glu31Ser	PAI	0.0198601812331272
Glu31Ter	PAI	-1.85592243683209
Glu31Thr	PAI	0.170834140966729
Glu31Trp	PAI	-1.83010120832853
Glu31Tyr	PAI	0.315501359260703
Glu31Val	PAI	0.236883467508377
Leu32Ala	PAI	-0.212894913309814
Leu32Arg	PAI	-1.66068619014389
Leu32Asn	PAI	-1.77308361313469
Leu32Asp	PAI	-1.84731331551664
Leu32Cys	PAI	-0.00949978459574607
Leu32Gln	PAI	-1.16109250207704
Leu32Glu	PAI	-1.73821567047295
Leu32Gly	PAI	-1.77294993288982
Leu32His	PAI	-0.0736113927682691
Leu32Ile	PAI	-0.569137998588854
Leu32Lys	PAI	-1.30177099502107
Leu32Met	PAI	-0.0990961557036676
Leu32Phe	PAI	0.488946271662397
Leu32Pro	PAI	-1.67445401115992
Leu32Ser	PAI	-1.63606177133559
Leu32Ter	PAI	-1.75299475861294
Leu32Thr	PAI	-1.88765581459123
Leu32Trp	PAI	0.0091333480902609
Leu32Tyr	PAI	0.448014371473906
Leu32Val	PAI	-1.75211217755103
Ala33Arg	PAI	-0.392473349551654
Ala33Asn	PAI	0.44128035951878
Ala33Asp	PAI	-1.41881978728384
Ala33Cys	PAI	-0.600427204541471
Ala33Gln	PAI	0.101205761492611
Ala33Glu	PAI	-1.17178354176201
Ala33Gly	PAI	-0.0302814237001727
Ala33His	PAI	-2.10008172555987
Ala33Ile	PAI	-1.55589676974658
Ala33Leu	PAI	-0.585302008600706
Ala33Lys	PAI	-0.289734416498983
Ala33Met	PAI	-0.0153554855398661
Ala33Phe	PAI	-0.0309634021061815
Ala33Pro	PAI	-2.13796886736339
Ala33Ser	PAI	0.254933764241146
Ala33Ter	PAI	-1.91168936690915
Ala33Thr	PAI	0.113984197950864
Ala33Trp	PAI	-0.124078575701143
Ala33Val	PAI	-0.436046816842907
His34Ala	PAI	0.333846067687084
His34Arg	PAI	0.177431008696354
His34Asn	PAI	0.0187927296411701
His34Asp	PAI	0.23379818077056
His34Cys	PAI	-0.180228758612333
His34Gln	PAI	0.105408461633007
His34Glu	PAI	0.104636882248983
His34Gly	PAI	0.378866163141562
His34Ile	PAI	-0.315161277839705
His34Leu	PAI	-0.279176946329515
His34Lys	PAI	0.098214501444938
His34Met	PAI	-0.446525796040964
His34Phe	PAI	0.218622556470836
His34Pro	PAI	-2.0785517329179
His34Ser	PAI	0.206325246797368
His34Ter	PAI	-1.95584123646175
His34Thr	PAI	-0.159957094993535
His34Trp	PAI	0.0807363679129947
His34Tyr	PAI	-0.0882659187136539
His34Val	PAI	0.293145826391271
Ser35Ala	PAI	0.282177001024859
Ser35Arg	PAI	0.153562238873844
Ser35Asn	PAI	0.0102012814202821
Ser35Asp	PAI	0.56642060662453
Ser35Cys	PAI	-0.249966343537285
Ser35Gln	PAI	0.0365260541579255
Ser35Glu	PAI	0.124109268951092
Ser35Gly	PAI	0.334252091612701
Ser35His	PAI	0.599891876517963
Ser35Ile	PAI	-0.153973145012967
Ser35Leu	PAI	-0.524570414313906
Ser35Lys	PAI	0.308574878559127
Ser35Met	PAI	-0.00780750207953806
Ser35Phe	PAI	-0.0505733292502963
Ser35Pro	PAI	-1.82391721539054
Ser35Ter	PAI	-1.93122342124085
Ser35Thr	PAI	0.242633574700854
Ser35Trp	PAI	0.0795415975037308
Ser35Tyr	PAI	0.0280626127198964
Ser35Val	PAI	0.298919788141343
Gly36Ala	PAI	-0.43755471773515
Gly36Arg	PAI	0.347551522613436
Gly36Asn	PAI	0.231793377602827
Gly36Asp	PAI	-0.516581122470642
Gly36Cys	PAI	-0.549956706941687
Gly36Gln	PAI	-0.544726842583628
Gly36Glu	PAI	-0.90608742882702
Gly36His	PAI	-0.602233275283142
Gly36Ile	PAI	-1.62150274797014
Gly36Leu	PAI	-1.5864713951017
Gly36Lys	PAI	-0.822826821194139
Gly36Met	PAI	-1.29358427840856
Gly36Phe	PAI	-1.32032921479359
Gly36Pro	PAI	-1.99294887287051
Gly36Ser	PAI	-0.370664527187248
Gly36Ter	PAI	-1.65599886882225
Gly36Thr	PAI	-1.52749561910501
Gly36Trp	PAI	-1.54986644367209
Gly36Tyr	PAI	-1.37457607714241
Gly36Val	PAI	-1.70740741973116
Ala37Arg	PAI	0.0205876422827083
Ala37Asn	PAI	-0.366826325465231
Ala37Asp	PAI	-0.895237567636464
Ala37Cys	PAI	-0.320690660201352
Ala37Gln	PAI	-0.0466641338781111
Ala37Glu	PAI	-0.445285795784197
Ala37Gly	PAI	-1.23651336045983
Ala37His	PAI	-2.07013465267801
Ala37Leu	PAI	0.0700916478215783
Ala37Lys	PAI	-0.708065241588836
Ala37Met	PAI	-0.180861189355891
Ala37Phe	PAI	-0.977028390952778
Ala37Pro	PAI	-1.73081114090365
Ala37Ser	PAI	0.00588521364969274
Ala37Ter	PAI	-1.7459496011693
Ala37Thr	PAI	-0.0947480713776452
Ala37Trp	PAI	0.0846076214331424
Ala37Tyr	PAI	-0.848623578321169
Ala37Val	PAI	-0.509014901284995
Arg38Ala	PAI	-0.777999395268495
Arg38Asn	PAI	-1.32424488043034
Arg38Asp	PAI	-1.94235719233888
Arg38Cys	PAI	-1.98565120896333
Arg38Gln	PAI	-0.804008372900933
Arg38Glu	PAI	-2.05232754184218
Arg38Gly	PAI	-0.847935952200664
Arg38His	PAI	-1.80119207795429
Arg38Ile	PAI	-1.714634571436
Arg38Leu	PAI	-1.02138941423128
Arg38Lys	PAI	0.0100462465131086
Arg38Met	PAI	-1.06135247007434
Arg38Phe	PAI	-1.71070959883255
Arg38Pro	PAI	-0.78555260683586
Arg38Ser	PAI	-0.730995619328897
Arg38Ter	PAI	-1.85615625540058
Arg38Thr	PAI	-1.00828589765759
Arg38Trp	PAI	-1.1165623979591
Arg38Tyr	PAI	-0.728288982315236
Arg38Val	PAI	-1.7257611045962
Pro39Ala	PAI	0.318262842865006
Pro39Arg	PAI	0.478544963435712
Pro39Asn	PAI	-3.19877969466986
Pro39Asp	PAI	-1.15950579535663
Pro39Cys	PAI	-0.490644789158285
Pro39Gln	PAI	-3.30155861161443
Pro39Glu	PAI	-0.836000688456717
Pro39Gly	PAI	-1.4917976174804
Pro39His	PAI	-0.137464706099516
Pro39Ile	PAI	0.0899272993440605
Pro39Leu	PAI	0.120154926017562
Pro39Lys	PAI	0.168089343788122
Pro39Met	PAI	0.6758650104454
Pro39Phe	PAI	0.121170522185654
Pro39Ser	PAI	-0.206495652782578
Pro39Ter	PAI	-1.79214113094777
Pro39Thr	PAI	0.10878699805288
Pro39Trp	PAI	-1.16935320472549
Pro39Tyr	PAI	0.456380452425428
Pro39Val	PAI	-0.965388219546944
Cys40Ala	PAI	0.814107438037575
Cys40Arg	PAI	-0.297606795747782
Cys40Asn	PAI	0.182275974889643
Cys40Asp	PAI	-1.83834572537026
Cys40Gln	PAI	0.189709590303833
Cys40Gly	PAI	-0.422794299171698
Cys40His	PAI	-1.01013569225275
Cys40Ile	PAI	0.106879870504096
Cys40Leu	PAI	-0.824610174885197
Cys40Lys	PAI	-0.234472612819798
Cys40Met	PAI	0.271518907471021
Cys40Phe	PAI	-1.0794965727969
Cys40Pro	PAI	-1.40559322479856
Cys40Ser	PAI	0.269237514383473
Cys40Ter	PAI	-1.84124451690315
Cys40Thr	PAI	-0.242184918626561
Cys40Trp	PAI	-1.78052368203603
Cys40Tyr	PAI	-1.03008249031567
Cys40Val	PAI	0.214972552342835
Asp41Ala	PAI	0.250648626009065
Asp41Arg	PAI	0.286811239003423
Asp41Asn	PAI	0.1629451932057
Asp41Cys	PAI	-0.726294414705335
Asp41Gln	PAI	-0.474840773275252
Asp41Glu	PAI	-0.0790212433368875
Asp41Gly	PAI	-0.609690016687762
Asp41His	PAI	0.294610631158727
Asp41Ile	PAI	0.225652169991617
Asp41Leu	PAI	-0.301793412690384
Asp41Lys	PAI	0.237292010684449
Asp41Met	PAI	-0.105190077657872
Asp41Phe	PAI	-0.223640172325624
Asp41Pro	PAI	-1.8992646845036
Asp41Ser	PAI	0.464358883175478
Asp41Ter	PAI	-1.70884100160452
Asp41Thr	PAI	0.271286598453917
Asp41Trp	PAI	-1.16020733239047
Asp41Tyr	PAI	0.100610204526846
Asp41Val	PAI	-0.0411210612980164
Ile42Ala	PAI	-1.85596162852071
Ile42Arg	PAI	-1.89216757243354
Ile42Asn	PAI	-1.88873023783278
Ile42Asp	PAI	-1.9027226461878
Ile42Cys	PAI	-1.67723854294801
Ile42Gln	PAI	-2.02683067961484
Ile42Glu	PAI	-1.87829660396147
Ile42Gly	PAI	-1.89874851945823
Ile42His	PAI	-1.98008097492793
Ile42Leu	PAI	-1.85177870252024
Ile42Lys	PAI	-1.96788104005725
Ile42Met	PAI	-1.69563094346113
Ile42Phe	PAI	-1.97764678890715
Ile42Pro	PAI	-2.07558105332897
Ile42Ser	PAI	-2.00232644301743
Ile42Ter	PAI	-1.8252097982843
Ile42Thr	PAI	-1.55402635550204
Ile42Trp	PAI	-1.91466295643694
Ile42Tyr	PAI	-1.90303206442005
Ile42Val	PAI	0.0347386854204754
Ser43Ala	PAI	-0.0858009396186263
Ser43Arg	PAI	-1.72779082815735
Ser43Asn	PAI	-1.76633937926357
Ser43Asp	PAI	-1.94181539536275
Ser43Cys	PAI	-0.878916318366077
Ser43Gln	PAI	-1.77348570763008
Ser43Glu	PAI	-2.04187585052164
Ser43Gly	PAI	-0.0959389188813193
Ser43His	PAI	-1.77150821297975
Ser43Ile	PAI	-1.98988502753454
Ser43Leu	PAI	-1.93230630907877
Ser43Lys	PAI	-1.9152460332863
Ser43Met	PAI	-0.67056208109964
Ser43Phe	PAI	-1.90476374242688
Ser43Pro	PAI	-1.99968293859775
Ser43Ter	PAI	-1.81469093025664
Ser43Thr	PAI	-1.2313786020838
Ser43Trp	PAI	-1.91596170153485
Ser43Tyr	PAI	-2.01486075969245
Ser43Val	PAI	-0.946825069481913
Arg44Ala	PAI	0.100743360390306
Arg44Asn	PAI	-0.454629634718453
Arg44Asp	PAI	-1.33717193650109
Arg44Cys	PAI	-0.58414299712733
Arg44Gln	PAI	-0.128799562855756
Arg44Glu	PAI	-0.0508035033918932
Arg44Gly	PAI	-1.26670321670164
Arg44His	PAI	0.275337111894228
Arg44Ile	PAI	-0.555548463681052
Arg44Leu	PAI	-0.744863255169022
Arg44Lys	PAI	0.0942850195660241
Arg44Met	PAI	-0.505859785109424
Arg44Phe	PAI	-1.98748629004182
Arg44Pro	PAI	-1.78637584397385
Arg44Ser	PAI	-0.367387743283027
Arg44Ter	PAI	-1.95823122317974
Arg44Thr	PAI	-0.414355762788625
Arg44Trp	PAI	-0.553249527510975
Arg44Tyr	PAI	-0.00125293163912499
Arg44Val	PAI	-0.239268584025943
Ile45Ala	PAI	0.254161105783917
Ile45Arg	PAI	-0.0127761650394382
Ile45Asn	PAI	0.0610684956827425
Ile45Asp	PAI	0.474948838086725
Ile45Cys	PAI	0.175443797951181
Ile45Gln	PAI	-0.372540086369172
Ile45Glu	PAI	0.425888992091038
Ile45Gly	PAI	0.501413121605451
Ile45His	PAI	-0.00523589475813147
Ile45Leu	PAI	0.171605135168344
Ile45Lys	PAI	0.125784887107609
Ile45Met	PAI	-0.0306146258753013
Ile45Phe	PAI	0.0613396421883983
Ile45Pro	PAI	-1.97167782688144
Ile45Ser	PAI	0.24609678767608
Ile45Ter	PAI	-1.91660432785659
Ile45Thr	PAI	0.0246694051677019
Ile45Trp	PAI	0.0858346970206401
Ile45Tyr	PAI	0.138245582191836
Ile45Val	PAI	0.0268434059568183
Leu46Ala	PAI	-0.909973841730991
Leu46Arg	PAI	-1.97787216879245
Leu46Asn	PAI	-1.97187023193459
Leu46Cys	PAI	0.0167212560021528
Leu46Gln	PAI	-1.58523242651395
Leu46Glu	PAI	-1.91541834700342
Leu46Gly	PAI	-1.8677257095296
Leu46His	PAI	-2.25671631723266
Leu46Ile	PAI	0.0495375984736488
Leu46Lys	PAI	-1.92603052487049
Leu46Met	PAI	0.333702460385417
Leu46Phe	PAI	-1.93919795590698
Leu46Pro	PAI	-2.05198179349968
Leu46Ser	PAI	-1.20485882590266
Leu46Ter	PAI	-1.90067031623797
Leu46Thr	PAI	-0.0963096730543196
Leu46Trp	PAI	-1.51313493625595
Leu46Tyr	PAI	-1.80769868464929
Leu46Val	PAI	0.286243716547256
Gln47Ala	PAI	0.301472143078196
Gln47Arg	PAI	-0.600251548643197
Gln47Asn	PAI	-1.10626591085265
Gln47Cys	PAI	-1.10097144732489
Gln47Glu	PAI	-1.47212339338144
Gln47Gly	PAI	-0.936198211854333
Gln47His	PAI	-0.0724245000619685
Gln47Leu	PAI	-0.017521128618923
Gln47Lys	PAI	-1.65502305784441
Gln47Met	PAI	0.124179766870131
Gln47Phe	PAI	0.0658356373392701
Gln47Pro	PAI	-1.75376323778361
Gln47Ser	PAI	0.247243487895133
Gln47Ter	PAI	-1.97451961136371
Gln47Thr	PAI	-0.87835372243176
Gln47Trp	PAI	-0.883553075997213
Gln47Tyr	PAI	0.418708531323174
Gln47Val	PAI	-1.87798569912915
Val48Ala	PAI	-1.00971008234742
Val48Arg	PAI	-1.73592673797553
Val48Asn	PAI	-1.86174097645979
Val48Asp	PAI	-1.85831375995562
Val48Cys	PAI	0.226209729537842
Val48Gln	PAI	-1.78303270151182
Val48Glu	PAI	-2.2655150574765
Val48Gly	PAI	-2.02959554506771
Val48Ile	PAI	0.264535034247336
Val48Leu	PAI	-1.23761921390788
Val48Lys	PAI	-1.80367703758358
Val48Met	PAI	-2.06464048129195
Val48Phe	PAI	-1.94534127142449
Val48Pro	PAI	-0.938833571564034
Val48Ser	PAI	-1.70106213640337
Val48Ter	PAI	-2.00911922563353
Val48Trp	PAI	-1.41757845220341
Ser49Ala	PAI	-1.81960024233317
Ser49Arg	PAI	-2.14388937556195
Ser49Asn	PAI	-1.74882427558561
Ser49Cys	PAI	-1.81660099304856
Ser49Gln	PAI	-1.70779745076154
Ser49Glu	PAI	-1.92337418079505
Ser49Gly	PAI	-2.41209491579439
Ser49His	PAI	-1.73880489411434
Ser49Ile	PAI	-1.71567925989318
Ser49Leu	PAI	-1.67934459663364
Ser49Lys	PAI	-1.67572284193967
Ser49Met	PAI	-1.94624015952787
Ser49Phe	PAI	-1.48717411601313
Ser49Pro	PAI	-2.56119446814585
Ser49Ter	PAI	-1.80247051762685
Ser49Thr	PAI	-0.569644594047939
Ser49Trp	PAI	-1.73727403751259
Ser49Tyr	PAI	-1.99344646396692
Ser49Val	PAI	-1.72889202101278
Asn50Ala	PAI	-0.477638520898536
Asn50Arg	PAI	0.38045009171551
Asn50Asp	PAI	-1.68986156958393
Asn50Gln	PAI	0.446452602235295
Asn50Gly	PAI	0.297533117461628
Asn50His	PAI	1.02867753694577
Asn50Ile	PAI	0.519976382536385
Asn50Leu	PAI	0.868607028280538
Asn50Lys	PAI	-3.43957158742328
Asn50Met	PAI	0.681645849549081
Asn50Phe	PAI	-0.27627844534375
Asn50Pro	PAI	-2.7138471498601
Asn50Ser	PAI	-0.292815778261077
Asn50Ter	PAI	-1.66647756050816
Asn50Thr	PAI	0.740988507087557
Asn50Trp	PAI	0.933718765746853
Asn50Tyr	PAI	-0.324759642870164
Asn50Val	PAI	0.632581303148299
Gly51Ala	PAI	-1.3163767189039
Gly51Arg	PAI	0.643947352102554
Gly51Asn	PAI	-1.84628994517151
Gly51Asp	PAI	-1.8545688189149
Gly51Cys	PAI	-1.46843200259018
Gly51Glu	PAI	-2.03182221625029
Gly51Ile	PAI	-1.83724360059092
Gly51Leu	PAI	-1.75899002965011
Gly51Lys	PAI	-0.666193370174292
Gly51Met	PAI	-2.2920862988754
Gly51Phe	PAI	-1.87636977586397
Gly51Pro	PAI	-1.56550791125129
Gly51Ser	PAI	-1.4493433754532
Gly51Thr	PAI	-0.643801105519032
Gly51Tyr	PAI	-2.15906730859771
Gly51Val	PAI	-1.9058063950407
Cys52Ala	PAI	0.0509365642973325
Cys52Arg	PAI	-1.90383495204765
Cys52Asn	PAI	-1.82928507662873
Cys52Asp	PAI	-2.02645941229077
Cys52Gln	PAI	-1.99333709967214
Cys52Glu	PAI	-1.88856080331971
Cys52Gly	PAI	0.139913478193167
Cys52His	PAI	-1.04106341826349
Cys52Ile	PAI	-1.85523554842238
Cys52Leu	PAI	-1.88358709338326
Cys52Lys	PAI	-2.02978016188641
Cys52Met	PAI	-1.95434600567801
Cys52Phe	PAI	-1.67938821110771
Cys52Pro	PAI	-1.65471443667808
Cys52Ser	PAI	-0.16227403434186
Cys52Ter	PAI	-1.89517280184739
Cys52Thr	PAI	-0.128231048181178
Cys52Trp	PAI	-1.86371614540609
Cys52Tyr	PAI	-1.81115974711678
Cys52Val	PAI	-0.266089707466078
Val53Ala	PAI	-1.90479949640446
Val53Arg	PAI	-1.61396573065349
Val53Asn	PAI	-1.90861833476628
Val53Asp	PAI	-1.95409933297976
Val53Cys	PAI	-0.554576685233946
Val53Gln	PAI	-1.94665103265184
Val53Glu	PAI	-2.12408687040224
Val53Gly	PAI	-1.97799698365087
Val53His	PAI	-2.00605324279082
Val53Ile	PAI	-0.446308832213656
Val53Leu	PAI	-2.05993762131117
Val53Lys	PAI	-1.70066780016559
Val53Met	PAI	-1.89735897935479
Val53Phe	PAI	-1.94453707830779
Val53Pro	PAI	-1.70654175252914
Val53Ser	PAI	-1.87227428257156
Val53Ter	PAI	-2.10728817285124
Val53Thr	PAI	-1.58347990659779
Val53Trp	PAI	-2.10681388921583
Ser54Ala	PAI	0.550427333645164
Ser54Arg	PAI	1.66163264859358
Ser54Asn	PAI	0.603905031716379
Ser54Asp	PAI	-1.99157454407099
Ser54Cys	PAI	0.162927028685588
Ser54Gln	PAI	-0.348294043307802
Ser54Glu	PAI	-2.08209892033942
Ser54Gly	PAI	0.853052959528396
Ser54His	PAI	-0.147512413351462
Ser54Ile	PAI	0.416322999456493
Ser54Leu	PAI	0.641659946421781
Ser54Lys	PAI	0.599336893481164
Ser54Met	PAI	-1.39999566590796
Ser54Phe	PAI	-0.8505267881907
Ser54Pro	PAI	-0.783151395544742
Ser54Ter	PAI	-1.8223036389717
Ser54Thr	PAI	0.260695858466705
Ser54Trp	PAI	-1.83480792458508
Ser54Tyr	PAI	0.286399190516375
Ser54Val	PAI	0.388715747925125
Lys55Ala	PAI	-1.88538242061531
Lys55Arg	PAI	1.06026625446794
Lys55Asn	PAI	-1.58170115788456
Lys55Gln	PAI	-1.86840919757876
Lys55Glu	PAI	-2.37926838566086
Lys55Gly	PAI	-1.88204890035175
Lys55His	PAI	0.147356547882957
Lys55Leu	PAI	-1.95522641873173
Lys55Met	PAI	-1.90483160257714
Lys55Ser	PAI	-1.56155787450053
Lys55Ter	PAI	-1.71983032296438
Lys55Thr	PAI	-1.2983304638832
Lys55Trp	PAI	-1.76839886448294
Lys55Tyr	PAI	-1.80398286539427
Lys55Val	PAI	-1.69101606277902
Ile56Arg	PAI	-2.01721794731695
Ile56Asn	PAI	-2.20049805453594
Ile56Asp	PAI	-1.87926766229941
Ile56Gln	PAI	-1.92207219507418
Ile56Gly	PAI	-2.24167107028683
Ile56His	PAI	-1.73752212345477
Ile56Leu	PAI	0.39767038005758
Ile56Met	PAI	-1.21046946732126
Ile56Ser	PAI	-1.79279137325559
Ile56Thr	PAI	-1.66022668941951
Ile56Trp	PAI	0.310454148772917
Ile56Tyr	PAI	-1.39838357328215
Leu57Ala	PAI	-2.39762212201026
Leu57Arg	PAI	-2.21605854303539
Leu57Gly	PAI	-2.11906071831425
Leu57Ile	PAI	0.253545128090847
Leu57Lys	PAI	-1.77777466777868
Leu57Met	PAI	0.366194948256799
Leu57Phe	PAI	-2.05101223229266
Leu57Pro	PAI	-1.69588455480856
Leu57Ser	PAI	-2.25819601024767
Leu57Thr	PAI	-2.06677987225797
Leu57Trp	PAI	-1.92835181693343
Leu57Val	PAI	-1.78285400681338
Gly58Ala	PAI	-0.937179432147142
Gly58Arg	PAI	-3.07425048954586
Gly58Asn	PAI	-2.23351004166822
Gly58Asp	PAI	0.29880396495004
Gly58Glu	PAI	-0.601688315344874
Gly58Ile	PAI	0.215915006546322
Gly58Leu	PAI	0.573014691863245
Gly58Lys	PAI	-3.61544614543091
Gly58Met	PAI	0.203082302858959
Gly58Pro	PAI	-1.30460710218119
Gly58Ser	PAI	-1.67401360472659
Gly58Thr	PAI	-0.790393307245729
Gly58Tyr	PAI	0.126588018837603
Gly58Val	PAI	0.108680111430909
Arg59Ala	PAI	-1.56079008433125
Arg59Asn	PAI	-0.869920315952135
Arg59Asp	PAI	-2.42949803064451
Arg59Cys	PAI	-1.49290510104403
Arg59Gln	PAI	-0.0250972848839259
Arg59Glu	PAI	-1.84454491159862
Arg59Gly	PAI	-1.90253922051768
Arg59His	PAI	0.166510892685818
Arg59Ile	PAI	-0.174118848671749
Arg59Leu	PAI	0.29519017450284
Arg59Lys	PAI	0.043602504215114
Arg59Met	PAI	-0.970301851641541
Arg59Phe	PAI	-1.2723414034656
Arg59Pro	PAI	-2.00597692569909
Arg59Ser	PAI	-0.505006716914811
Arg59Ter	PAI	-2.00684591827033
Arg59Thr	PAI	-0.742774519442977
Arg59Trp	PAI	-1.3484176634993
Arg59Tyr	PAI	-1.70807729192813
Arg59Val	PAI	0.0692196219231853
Tyr60Ala	PAI	-1.6904106318762
Tyr60Arg	PAI	-2.01651846953565
Tyr60Asp	PAI	-1.48665069467691
Tyr60Cys	PAI	-1.5927976951071
Tyr60Gln	PAI	-2.23651481745381
Tyr60Glu	PAI	-2.11248404337704
Tyr60Gly	PAI	-1.90431790122849
Tyr60His	PAI	-1.49494413408856
Tyr60Ile	PAI	-2.32742206700637
Tyr60Leu	PAI	-1.73098150518436
Tyr60Lys	PAI	-1.78588628731283
Tyr60Met	PAI	-1.60937377608664
Tyr60Phe	PAI	-0.387686845156453
Tyr60Pro	PAI	-1.95435933817234
Tyr60Ser	PAI	-1.93308245468529
Tyr60Ter	PAI	-1.46662368669893
Tyr60Thr	PAI	-2.2740615850043
Tyr60Val	PAI	-1.94636117494837
Tyr61Ala	PAI	0.211504594644793
Tyr61Arg	PAI	-1.24958552788007
Tyr61Asp	PAI	0.358922515661374
Tyr61Cys	PAI	0.581639065753775
Tyr61Gln	PAI	-0.0339752733298289
Tyr61Glu	PAI	-0.781655959206035
Tyr61Gly	PAI	-0.588140802585818
Tyr61Ile	PAI	0.632874448545696
Tyr61Leu	PAI	0.228905535856482
Tyr61Lys	PAI	-0.954372279874944
Tyr61Phe	PAI	0.0380105277179386
Tyr61Pro	PAI	-2.08110350686665
Tyr61Ser	PAI	0.4867808937819
Tyr61Ter	PAI	-1.6607556674003
Tyr61Thr	PAI	0.0808939141796072
Tyr61Trp	PAI	-0.17002426718571
Tyr61Val	PAI	-0.666539733901943
Glu62Ala	PAI	-0.566687050951589
Glu62Arg	PAI	-0.416196327213743
Glu62Asn	PAI	0.164981690495076
Glu62Cys	PAI	-0.601447585206596
Glu62Gln	PAI	-0.150472775906745
Glu62Gly	PAI	0.104916115383699
Glu62His	PAI	0.297856565193316
Glu62Ile	PAI	0.160640553849772
Glu62Leu	PAI	0.371198817015561
Glu62Lys	PAI	-0.0464879576662653
Glu62Met	PAI	0.252886558136623
Glu62Phe	PAI	-0.689133838445542
Glu62Pro	PAI	-2.07354721910555
Glu62Ser	PAI	-0.0799614683730603
Glu62Ter	PAI	-2.08306198759476
Glu62Thr	PAI	0.305642188833001
Glu62Trp	PAI	-1.68572142034962
Glu62Tyr	PAI	-0.932567004657131
Glu62Val	PAI	0.259547784950277
Thr63Ala	PAI	-1.10581541097289
Thr63Arg	PAI	-1.74473735136408
Thr63Asn	PAI	-0.222488139381102
Thr63Asp	PAI	0.820729955353061
Thr63Cys	PAI	-0.000842849340344287
Thr63Gln	PAI	-1.60041694906149
Thr63Glu	PAI	0.760245003855673
Thr63Gly	PAI	-1.82270844528401
Thr63His	PAI	-0.931848136496696
Thr63Ile	PAI	-1.30809408032916
Thr63Leu	PAI	-1.28002258112557
Thr63Lys	PAI	-1.54024912697344
Thr63Met	PAI	-1.75885751978958
Thr63Pro	PAI	-1.92211133815487
Thr63Ser	PAI	0.16476655685196
Thr63Ter	PAI	-1.83594113904649
Thr63Trp	PAI	-1.67694641480314
Thr63Tyr	PAI	-1.24144461225707
Thr63Val	PAI	-0.518511497342845
Gly64Ala	Linker	-1.0881274388763
Gly64Arg	Linker	-0.734165755799363
Gly64Asn	Linker	-1.16522443297954
Gly64Asp	Linker	-1.8228825682688
Gly64Cys	Linker	-1.60010585221464
Gly64Gln	Linker	-1.02426811496825
Gly64Glu	Linker	-1.29855469707932
Gly64His	Linker	0.0756471678787474
Gly64Ile	Linker	-1.8360261742936
Gly64Leu	Linker	-0.588449210678336
Gly64Lys	Linker	0.155924934072804
Gly64Met	Linker	-0.232980101092706
Gly64Phe	Linker	-1.83633080988318
Gly64Pro	Linker	-1.93095952006321
Gly64Ser	Linker	-1.37942088557873
Gly64Ter	Linker	-1.84557400921352
Gly64Thr	Linker	-2.08241199848461
Gly64Trp	Linker	-1.686297474112
Gly64Tyr	Linker	-1.83505038532958
Gly64Val	Linker	-2.14125615160515
Ser65Ala	Linker	-0.391762198826528
Ser65Arg	Linker	-0.0786374974941859
Ser65Asn	Linker	0.0638307161844809
Ser65Asp	Linker	0.313045562021026
Ser65Cys	Linker	0.408867432016321
Ser65Gln	Linker	0.249217128036626
Ser65Glu	Linker	0.149430228206443
Ser65Gly	Linker	-1.07146314623751
Ser65His	Linker	0.0448550970986465
Ser65Ile	Linker	-0.0335292400736953
Ser65Leu	Linker	0.0955607637474509
Ser65Lys	Linker	-0.538094181450328
Ser65Met	Linker	-0.131614971500408
Ser65Phe	Linker	-0.714019690686064
Ser65Pro	Linker	-2.00896969487982
Ser65Ter	Linker	-1.90307897243415
Ser65Thr	Linker	0.107502224443623
Ser65Trp	Linker	-1.94975543910035
Ser65Tyr	Linker	-1.4159082243316
Ser65Val	Linker	-0.302430885106318
Ile66Ala	Linker	-0.616997338615553
Ile66Arg	Linker	-1.30789508765937
Ile66Asn	Linker	-1.10786818265268
Ile66Asp	Linker	-1.39074520646522
Ile66Cys	Linker	-0.0878704281381149
Ile66Gln	Linker	-1.05763009016294
Ile66Glu	Linker	-1.90243370182957
Ile66Gly	Linker	-1.64465129759419
Ile66His	Linker	0.00329675622889436
Ile66Leu	Linker	-0.0368792921818861
Ile66Lys	Linker	-1.69193377936349
Ile66Met	Linker	-0.224850915855662
Ile66Phe	Linker	0.171663525228744
Ile66Pro	Linker	-0.824933790095433
Ile66Ser	Linker	-0.2373924697777
Ile66Ter	Linker	-2.89346219971889
Ile66Thr	Linker	0.229371964634696
Ile66Trp	Linker	-0.980115493094412
Ile66Tyr	Linker	-0.209004406491785
Ile66Val	Linker	0.304058369922327
Arg67Ala	Linker	-0.825847549182583
Arg67Asn	Linker	0.18225762804712
Arg67Asp	Linker	-0.378814951847103
Arg67Cys	Linker	0.0981630369271178
Arg67Gln	Linker	0.0915302570193264
Arg67Glu	Linker	0.171965921285317
Arg67Gly	Linker	0.295582149221843
Arg67Ile	Linker	-0.84963512432904
Arg67Leu	Linker	0.0631079600501612
Arg67Lys	Linker	-0.794917390398589
Arg67Met	Linker	-0.056505572756727
Arg67Phe	Linker	0.335179532042059
Arg67Pro	Linker	-2.02891150303019
Arg67Ser	Linker	0.0378937235885601
Arg67Ter	Linker	-1.73308444491763
Arg67Thr	Linker	0.0885519718059018
Arg67Trp	Linker	-0.0884704667041007
Arg67Tyr	Linker	-0.101396747382983
Arg67Val	Linker	0.15446114980042
Pro68Ala	Linker	0.158044305437934
Pro68Arg	Linker	-2.06469544745367
Pro68Asn	Linker	-1.82108866755168
Pro68Asp	Linker	-1.94802421217333
Pro68Cys	Linker	-1.92124067623724
Pro68Gln	Linker	-1.93998126298405
Pro68Glu	Linker	-2.27368596736705
Pro68Gly	Linker	-1.81829054825547
Pro68His	Linker	-0.888588385370978
Pro68Ile	Linker	-1.91843858513517
Pro68Leu	Linker	-1.97592427623005
Pro68Lys	Linker	-2.283387540923
Pro68Met	Linker	-1.87065695976716
Pro68Phe	Linker	-2.17862524767574
Pro68Ser	Linker	-0.977096586535005
Pro68Ter	Linker	-1.6139366387497
Pro68Thr	Linker	-1.62436679869708
Pro68Trp	Linker	-1.74987376420759
Pro68Tyr	Linker	-1.94376368791928
Pro68Val	Linker	-1.68376029766224
Arg69Ala	Linker	-0.0130339182817631
Arg69Asn	Linker	0.141052851290564
Arg69Asp	Linker	-0.804328303423288
Arg69Cys	Linker	-0.216732908973988
Arg69Gln	Linker	-0.249949422691866
Arg69Glu	Linker	-1.20433526987016
Arg69Gly	Linker	0.127743141298598
Arg69His	Linker	0.364412035195274
Arg69Ile	Linker	-1.57770882200604
Arg69Leu	Linker	-0.0140511768161717
Arg69Lys	Linker	-0.335296917536847
Arg69Met	Linker	-0.0924781382419742
Arg69Phe	Linker	-0.0482421428514561
Arg69Pro	Linker	-1.63524394969403
Arg69Ser	Linker	-0.407319512016529
Arg69Ter	Linker	-1.77483071123982
Arg69Thr	Linker	-0.699541076051693
Arg69Trp	Linker	-0.0599400873494127
Arg69Tyr	Linker	0.0376008125381024
Arg69Val	Linker	-1.43438500881478
Ala70Arg	Linker	-0.248848249854275
Ala70Asn	Linker	0.00725341095100651
Ala70Asp	Linker	-0.0641142962813115
Ala70Cys	Linker	0.0656853635623853
Ala70Gln	Linker	-0.0473118827374357
Ala70Glu	Linker	-0.409019242519348
Ala70Gly	Linker	-0.508295727921567
Ala70His	Linker	0.0414538673637641
Ala70Ile	Linker	0.27307036569255
Ala70Leu	Linker	0.163634399251076
Ala70Lys	Linker	-1.13219481526235
Ala70Met	Linker	0.304020227033762
Ala70Phe	Linker	0.184670690386205
Ala70Pro	Linker	-0.316943882011326
Ala70Ser	Linker	0.00479132676840743
Ala70Ter	Linker	-1.85322546889293
Ala70Thr	Linker	0.134954760411483
Ala70Trp	Linker	-0.867325502306727
Ala70Tyr	Linker	-0.15156303639698
Ala70Val	Linker	0.112823814515877
Ile71Ala	Linker	-0.734795046292666
Ile71Arg	Linker	-0.941057602548732
Ile71Asn	Linker	-0.995683787641439
Ile71Asp	Linker	-1.88678378830234
Ile71Cys	Linker	-0.818909352968126
Ile71Gln	Linker	-0.724103119912188
Ile71Glu	Linker	-2.17799567420428
Ile71Gly	Linker	-1.25579148797731
Ile71His	Linker	-0.426931752526193
Ile71Leu	Linker	-0.440434350474376
Ile71Lys	Linker	-0.504425235881587
Ile71Met	Linker	-0.300409705860933
Ile71Phe	Linker	-0.937600440911438
Ile71Pro	Linker	-2.13582097342846
Ile71Ser	Linker	-0.77196727444651
Ile71Ter	Linker	-1.80821895393634
Ile71Thr	Linker	-0.337702419657348
Ile71Trp	Linker	-1.23914285291804
Ile71Tyr	Linker	-0.565835844448296
Ile71Val	Linker	-0.0595489781477401
Gly72Ala	Linker	-2.00443604534629
Gly72Arg	Linker	-2.12119778136066
Gly72Asn	Linker	-2.23436209214128
Gly72Asp	Linker	-2.01958468551406
Gly72Cys	Linker	-1.95958419701163
Gly72Gln	Linker	-2.20879175892736
Gly72Glu	Linker	-2.12504302728316
Gly72His	Linker	-2.13152376290772
Gly72Ile	Linker	-1.81859205790957
Gly72Leu	Linker	-2.05377522440449
Gly72Lys	Linker	-2.3572978035622
Gly72Met	Linker	-2.14808050679745
Gly72Phe	Linker	-1.92925539240391
Gly72Pro	Linker	-2.36526256716436
Gly72Ser	Linker	-2.16010953931725
Gly72Ter	Linker	-1.62480904625621
Gly72Thr	Linker	-2.40520071162662
Gly72Trp	Linker	-1.82034796427597
Gly72Tyr	Linker	-1.80206121738315
Gly72Val	Linker	-2.21751337880667
Gly73Ala	Linker	-2.09749591456131
Gly73Arg	Linker	-2.44891085765425
Gly73Asn	Linker	-2.21655498097542
Gly73Asp	Linker	-1.9315662684521
Gly73Cys	Linker	-2.0704410228749
Gly73Gln	Linker	-2.04877958204854
Gly73Glu	Linker	-2.02026722693338
Gly73His	Linker	-2.18721731784696
Gly73Ile	Linker	-2.0467323370738
Gly73Leu	Linker	-2.02902766694075
Gly73Lys	Linker	-2.40656899588194
Gly73Met	Linker	-2.1328705171941
Gly73Phe	Linker	-2.11465403716949
Gly73Pro	Linker	-2.05869612648735
Gly73Ser	Linker	-2.27669868975665
Gly73Ter	Linker	-1.85010610848168
Gly73Thr	Linker	-2.05639227948519
Gly73Trp	Linker	-1.94990325498531
Gly73Tyr	Linker	-2.10891204020424
Gly73Val	Linker	-2.23048963401264
Ser74Ala	Linker	-2.02144454576089
Ser74Arg	Linker	-2.68055281227049
Ser74Asn	Linker	-2.06130528435124
Ser74Asp	Linker	-2.00967938238031
Ser74Cys	Linker	-1.27148363489696
Ser74Gln	Linker	-1.7694497548894
Ser74Glu	Linker	-1.84117645022395
Ser74Gly	Linker	-2.2881273390664
Ser74His	Linker	-2.17228414320091
Ser74Ile	Linker	-2.06761840717564
Ser74Leu	Linker	-1.96318497723523
Ser74Lys	Linker	-1.81289833804077
Ser74Met	Linker	-2.01645453733079
Ser74Phe	Linker	-2.03162848956278
Ser74Pro	Linker	-2.20964009286843
Ser74Ter	Linker	-1.82481880779968
Ser74Thr	Linker	-0.669358807318698
Ser74Trp	Linker	-1.59945066824868
Ser74Tyr	Linker	-2.09448733550712
Ser74Val	Linker	-2.05615947761108
Lys75Ala	Linker	-0.326748105567364
Lys75Arg	Linker	-0.0510508077704697
Lys75Asn	Linker	-0.818524300277794
Lys75Asp	Linker	-1.78283031509164
Lys75Cys	Linker	-0.876517080201595
Lys75Gln	Linker	-0.195172040016387
Lys75Glu	Linker	-1.3145093474336
Lys75Gly	Linker	-1.43316023195313
Lys75His	Linker	-0.391017284361517
Lys75Ile	Linker	-0.254102872560879
Lys75Leu	Linker	-0.154362834843517
Lys75Met	Linker	-0.484062040395504
Lys75Phe	Linker	-0.807958637819788
Lys75Pro	Linker	-1.53428796868133
Lys75Ser	Linker	-0.439623673544216
Lys75Ter	Linker	-1.78774939086159
Lys75Thr	Linker	-0.331612400964214
Lys75Trp	Linker	-1.34547583056422
Lys75Tyr	Linker	-0.669405514133174
Lys75Val	Linker	-0.163988084734945
Pro76Ala	Linker	0.0302960243238553
Pro76Arg	Linker	-0.928177952420516
Pro76Asn	Linker	-1.68909533242901
Pro76Asp	Linker	-2.07223446985941
Pro76Cys	Linker	-0.137175781411475
Pro76Gln	Linker	-1.79981357056768
Pro76Glu	Linker	-1.89499229298282
Pro76Gly	Linker	-1.55486774618704
Pro76His	Linker	-1.8903035927128
Pro76Ile	Linker	-0.759880615518489
Pro76Leu	Linker	-0.939888610993781
Pro76Lys	Linker	-0.20812790188154
Pro76Met	Linker	-1.6579355500536
Pro76Phe	Linker	-1.91341025668258
Pro76Ser	Linker	-0.607550550593458
Pro76Ter	Linker	-1.98826722886007
Pro76Thr	Linker	-0.778788925337678
Pro76Trp	Linker	-1.79055637507004
Pro76Tyr	Linker	-1.38776740364562
Pro76Val	Linker	-0.0918789080689901
Arg77Ala	Linker	-1.90325634227451
Arg77Asn	Linker	-1.66588848137876
Arg77Asp	Linker	-2.58955580025894
Arg77Cys	Linker	-1.58546732647729
Arg77Gln	Linker	-1.50268817438637
Arg77Glu	Linker	-1.81989731763814
Arg77Gly	Linker	-1.81297900675946
Arg77His	Linker	-0.354398058897889
Arg77Ile	Linker	-1.13004002968125
Arg77Leu	Linker	-1.31030647360911
Arg77Lys	Linker	0.351704139214495
Arg77Met	Linker	-1.59058674923335
Arg77Phe	Linker	-1.84588919347899
Arg77Pro	Linker	-1.90147000527432
Arg77Ser	Linker	-0.205735631908536
Arg77Ter	Linker	-1.66176796187732
Arg77Thr	Linker	-0.195106068992118
Arg77Trp	Linker	-0.0975203791462129
Arg77Tyr	Linker	-1.03436467422985
Arg77Val	Linker	-1.224493791749
Val78Ala	Linker	-0.941904483285421
Val78Arg	Linker	0.0636306581877504
Val78Asn	Linker	-1.74436447034701
Val78Asp	Linker	-1.82078724742193
Val78Cys	Linker	-0.88365649470266
Val78Gln	Linker	-1.66794809412243
Val78Glu	Linker	-1.98858253670515
Val78Gly	Linker	-1.82593627572059
Val78His	Linker	-1.91520699681923
Val78Ile	Linker	-0.0281071213887896
Val78Leu	Linker	-1.70556583227016
Val78Lys	Linker	-1.12456335023099
Val78Met	Linker	-1.38725032959166
Val78Phe	Linker	-1.5643339443792
Val78Pro	Linker	-2.08444862707059
Val78Ser	Linker	-1.48653000627273
Val78Ter	Linker	-1.99045629163932
Val78Thr	Linker	-1.20620319862378
Val78Trp	Linker	-1.92078590544242
Val78Tyr	Linker	-1.49987570131554
Ala79Arg	Linker	-0.314959117894325
Ala79Asn	Linker	-0.73227039558521
Ala79Asp	Linker	-2.08588980955479
Ala79Cys	Linker	-2.51291061324693
Ala79Gln	Linker	-1.62229972153901
Ala79Glu	Linker	-2.02470099036004
Ala79Gly	Linker	-0.172569679284267
Ala79His	Linker	-1.74949634365808
Ala79Ile	Linker	-0.312852780544926
Ala79Leu	Linker	-0.402000461286668
Ala79Lys	Linker	-1.58310988809402
Ala79Met	Linker	-0.13577083167128
Ala79Phe	Linker	-0.877620962396586
Ala79Pro	Linker	-1.77293253918258
Ala79Ser	Linker	-0.773459139735887
Ala79Ter	Linker	-1.77488442577026
Ala79Thr	Linker	-0.788092387399812
Ala79Trp	Linker	-1.91907835473905
Ala79Tyr	Linker	-1.76099682607344
Ala79Val	Linker	-0.495232340650269
Thr80Ala	Linker	-1.57271387865075
Thr80Arg	Linker	0.0468420997878938
Thr80Asn	Linker	-1.15306069403631
Thr80Asp	Linker	-1.92580481989505
Thr80Cys	Linker	-0.30806038413177
Thr80Gln	Linker	-1.37957552951664
Thr80Glu	Linker	-1.83963783904862
Thr80Gly	Linker	-0.695010139451885
Thr80His	Linker	-0.832980995950525
Thr80Ile	Linker	-0.100567001492601
Thr80Leu	Linker	0.023237805065242
Thr80Lys	Linker	0.0212038231575433
Thr80Met	Linker	-0.950761978311192
Thr80Phe	Linker	-0.614524498988847
Thr80Pro	Linker	-0.251275610069408
Thr80Ser	Linker	-0.235524765351646
Thr80Ter	Linker	-1.76012227542111
Thr80Trp	Linker	-1.98765094182975
Thr80Tyr	Linker	-0.722746911280328
Thr80Val	Linker	0.172490700705724
Pro81Ala	RED	-0.0173851511133476
Pro81Arg	RED	0.00191764792465987
Pro81Asn	RED	0.279559254116173
Pro81Asp	RED	-0.421941565397857
Pro81Cys	RED	-0.0365005990973857
Pro81Gln	RED	0.186440554910803
Pro81Glu	RED	0.345961997320834
Pro81Gly	RED	0.458843397983257
Pro81His	RED	0.113143691019274
Pro81Ile	RED	-0.0753947379368305
Pro81Leu	RED	0.208617226165335
Pro81Lys	RED	0.0245627177914871
Pro81Met	RED	-0.179048362034882
Pro81Phe	RED	-0.0664825060697445
Pro81Ser	RED	0.0576045400286578
Pro81Ter	RED	-1.83547628496661
Pro81Thr	RED	0.253447302275527
Pro81Trp	RED	-0.100408631594398
Pro81Tyr	RED	0.319486042372353
Pro81Val	RED	0.0847432225034521
Glu82Ala	RED	-0.123661526547187
Glu82Arg	RED	-0.144478861739538
Glu82Asn	RED	-0.1846993427016
Glu82Asp	RED	0.245123416806415
Glu82Cys	RED	0.188322558259294
Glu82Gln	RED	-0.305233838193105
Glu82Gly	RED	-0.19649859564959
Glu82His	RED	0.0811612065989653
Glu82Ile	RED	-0.344719760849876
Glu82Leu	RED	-0.0758964510187692
Glu82Lys	RED	-0.500637423479627
Glu82Met	RED	-0.0997933973221228
Glu82Phe	RED	-0.133475542518991
Glu82Pro	RED	-0.440708107738684
Glu82Ser	RED	0.142487319998383
Glu82Ter	RED	-1.79972968489302
Glu82Thr	RED	-0.383807401315811
Glu82Trp	RED	-0.187400204858451
Glu82Tyr	RED	-0.501175839948838
Glu82Val	RED	-0.43422176654877
Val83Ala	RED	0.392025067137658
Val83Arg	RED	-0.206310884896559
Val83Asn	RED	0.241984475339878
Val83Asp	RED	-1.99033940389308
Val83Cys	RED	0.219383280924652
Val83Gln	RED	-1.93670299360361
Val83Glu	RED	-1.93535666827549
Val83Gly	RED	-1.68141718872301
Val83His	RED	-1.74130274574318
Val83Ile	RED	0.323264802082516
Val83Leu	RED	-1.27727895823582
Val83Lys	RED	-0.0849272954524052
Val83Met	RED	-1.71239359816698
Val83Pro	RED	-1.80769183603821
Val83Ser	RED	-0.115847340504258
Val83Ter	RED	-1.76947165535932
Val83Thr	RED	0.431099640657918
Val83Trp	RED	-1.81302626497204
Val83Tyr	RED	-1.78441078065661
Val84Ala	RED	-0.668498978612444
Val84Arg	RED	0.359246335554944
Val84Asn	RED	-0.303751153796256
Val84Asp	RED	-1.95590232843623
Val84Cys	RED	-0.0263178525844729
Val84Gln	RED	-0.187768833978788
Val84Glu	RED	-1.34490813093497
Val84Gly	RED	-1.19354231442739
Val84His	RED	-1.62650111158353
Val84Ile	RED	0.0877722811272972
Val84Leu	RED	-1.00283761307816
Val84Lys	RED	0.0634908790691648
Val84Met	RED	-0.319437679053302
Val84Phe	RED	-1.31794442500859
Val84Pro	RED	-1.8450810134407
Val84Ser	RED	-0.266246892969646
Val84Ter	RED	-1.7950871194735
Val84Thr	RED	0.0851437722387209
Val84Trp	RED	-0.980327940786778
Val84Tyr	RED	-0.810384379017677
Ser85Ala	RED	0.0650200097836802
Ser85Arg	RED	-0.0487273442779199
Ser85Asn	RED	-0.173750527121692
Ser85Asp	RED	0.187832950594789
Ser85Cys	RED	0.125434652096248
Ser85Gln	RED	-0.0343590004298857
Ser85Glu	RED	0.207016620103291
Ser85Gly	RED	0.232022986426881
Ser85His	RED	0.162141106616247
Ser85Ile	RED	0.198710724646614
Ser85Leu	RED	0.191968070616988
Ser85Lys	RED	-0.0722716252218389
Ser85Met	RED	0.195296568850143
Ser85Phe	RED	0.27487302021376
Ser85Pro	RED	-1.13081010319093
Ser85Ter	RED	-1.69019846001863
Ser85Thr	RED	0.109146189041429
Ser85Trp	RED	0.148493637025335
Ser85Tyr	RED	0.131957034442345
Ser85Val	RED	0.108183406841078
Lys86Ala	RED	-0.652541066639193
Lys86Arg	RED	-0.221955818572756
Lys86Asn	RED	0.0282194299743423
Lys86Asp	RED	-0.383291639920157
Lys86Cys	RED	-0.418590898113271
Lys86Gln	RED	0.654560749981488
Lys86Glu	RED	0.393015980080002
Lys86Gly	RED	0.280840959280201
Lys86His	RED	-0.185527793052636
Lys86Ile	RED	0.187206942481549
Lys86Leu	RED	0.260970615763649
Lys86Met	RED	0.0636932422900691
Lys86Phe	RED	-0.0197632218442312
Lys86Pro	RED	-1.4711290510958
Lys86Ser	RED	0.0317591036502143
Lys86Ter	RED	-1.75665439886275
Lys86Thr	RED	0.142904634278418
Lys86Trp	RED	0.110319099105685
Lys86Tyr	RED	0.212821646925171
Lys86Val	RED	0.219806165244599
Ile87Ala	RED	0.75582091782347
Ile87Arg	RED	-1.93522200663552
Ile87Asn	RED	-2.08722331365654
Ile87Asp	RED	-1.69372971440471
Ile87Cys	RED	0.46751433124146
Ile87Gln	RED	-1.7725944496608
Ile87Glu	RED	-1.76921245089887
Ile87Gly	RED	-2.04650849740645
Ile87His	RED	-3.21539586868579
Ile87Leu	RED	0.470599495995415
Ile87Lys	RED	-1.91758723093662
Ile87Met	RED	0.557120954356441
Ile87Phe	RED	0.367265562509295
Ile87Pro	RED	-2.01284754186559
Ile87Ser	RED	-0.456829898673778
Ile87Ter	RED	-1.64022984280018
Ile87Thr	RED	-0.0413619942575552
Ile87Trp	RED	-2.08088697257117
Ile87Tyr	RED	-2.03959907501821
Ile87Val	RED	-0.184794811691039
Ala88Arg	RED	-0.434187223136744
Ala88Asn	RED	0.15202075302454
Ala88Gly	RED	0.442274609837606
Ala88Ile	RED	-1.74472991696271
Ala88Leu	RED	0.0596378032928713
Ala88Lys	RED	-0.373391914121692
Ala88Met	RED	-0.232244224821931
Ala88Phe	RED	0.150309344152999
Ala88Pro	RED	-1.98122831111353
Ala88Ser	RED	0.184301330710561
Ala88Ter	RED	-1.95175332353964
Ala88Thr	RED	0.387881163202608
Ala88Trp	RED	-2.7246041881826
Ala88Val	RED	0.580080604104308
Gln89Ala	RED	0.118267918692782
Gln89Arg	RED	-0.16556471831808
Gln89Asn	RED	-0.246038342650091
Gln89Asp	RED	-0.0658088440656077
Gln89Cys	RED	-2.13481899925901
Gln89Glu	RED	-0.0264185744666596
Gln89Gly	RED	0.491237644997415
Gln89His	RED	0.17858416548266
Gln89Ile	RED	0.113128905966093
Gln89Leu	RED	0.0688136445546004
Gln89Lys	RED	0.248757744132271
Gln89Met	RED	-0.168597533747649
Gln89Phe	RED	0.0631425901514433
Gln89Pro	RED	-1.75099583163473
Gln89Ser	RED	-0.0417312887992232
Gln89Ter	RED	-1.75538104172924
Gln89Thr	RED	0.192728603794577
Gln89Trp	RED	0.206101907877656
Gln89Tyr	RED	0.16974362775032
Gln89Val	RED	0.1086599957356
Tyr90Ala	RED	0.345187803526439
Tyr90Arg	RED	-0.274412458081577
Tyr90Asn	RED	-0.156146899121159
Tyr90Asp	RED	-1.37507123078496
Tyr90Cys	RED	-0.00317062228941278
Tyr90Gln	RED	0.127508307429304
Tyr90Glu	RED	0.429800243939492
Tyr90Gly	RED	-1.70495472280871
Tyr90His	RED	-0.197820105489077
Tyr90Ile	RED	-0.828769656188816
Tyr90Leu	RED	-0.0422227311486232
Tyr90Lys	RED	-0.269323077121198
Tyr90Met	RED	0.223850204497535
Tyr90Phe	RED	-0.218064134495997
Tyr90Pro	RED	-2.00848456072909
Tyr90Ser	RED	0.180025872516245
Tyr90Ter	RED	-1.76464185054914
Tyr90Thr	RED	0.0709540106692752
Tyr90Trp	RED	0.172373633880549
Tyr90Val	RED	-0.227200654044237
Lys91Ala	RED	-2.27210657492778
Lys91Arg	RED	-0.00291011948856523
Lys91Asn	RED	-1.3096085054329
Lys91Cys	RED	-1.57512718736121
Lys91Gln	RED	-1.2320982398881
Lys91Glu	RED	-1.15658997233042
Lys91Gly	RED	-3.30925663924278
Lys91His	RED	-1.63995750984166
Lys91Ile	RED	-0.896391315598532
Lys91Leu	RED	-2.02891682664119
Lys91Met	RED	-2.11224490813996
Lys91Phe	RED	-1.81070566886214
Lys91Pro	RED	-1.67997086865154
Lys91Ser	RED	-0.964210017528364
Lys91Thr	RED	-1.68163936620497
Lys91Trp	RED	-2.15619008891583
Lys91Tyr	RED	-1.88754300068391
Lys91Val	RED	-1.66504191145921
Arg92Ala	RED	0.217136432499861
Arg92Asn	RED	0.555512835538048
Arg92Asp	RED	-0.212420712597015
Arg92Cys	RED	-0.142526350950277
Arg92Gln	RED	-0.264036375311601
Arg92Glu	RED	0.0584739596783157
Arg92Gly	RED	0.00500621744675911
Arg92His	RED	0.145317944343156
Arg92Ile	RED	0.106764355322677
Arg92Leu	RED	0.172455761953009
Arg92Lys	RED	-0.0911321736238211
Arg92Met	RED	0.155536281186722
Arg92Phe	RED	-0.0173696088621167
Arg92Ser	RED	0.0776506864956472
Arg92Ter	RED	-1.86003933087063
Arg92Thr	RED	-1.03449705734699
Arg92Trp	RED	-0.0946954488854246
Arg92Tyr	RED	-1.11736232953354
Arg92Val	RED	-0.176569597235608
Glu93Ala	RED	-0.141848767270943
Glu93Arg	RED	0.104672573884926
Glu93Asn	RED	0.00474542647719467
Glu93Asp	RED	0.152921896253668
Glu93Cys	RED	0.335332945651053
Glu93Gln	RED	0.0661019784076688
Glu93Gly	RED	0.0393032626941205
Glu93His	RED	-0.038943108861087
Glu93Ile	RED	-0.109451819246365
Glu93Leu	RED	0.140949880500998
Glu93Lys	RED	0.157416100852115
Glu93Met	RED	0.070719978770498
Glu93Phe	RED	-0.0284766920204085
Glu93Ser	RED	0.276265691540717
Glu93Ter	RED	-1.91514877673279
Glu93Thr	RED	0.266220264944979
Glu93Trp	RED	0.217542785310743
Glu93Tyr	RED	0.218733270957324
Glu93Val	RED	0.0939705770120427
Cys94Ala	RED	-0.0150189959818525
Cys94Arg	RED	-0.800529384890006
Cys94Asn	RED	-0.365708888574857
Cys94Asp	RED	0.199708776388887
Cys94Gln	RED	0.215107494423055
Cys94Glu	RED	0.128714640249852
Cys94Gly	RED	0.12380652898047
Cys94His	RED	0.322825763966611
Cys94Ile	RED	0.0387460613310044
Cys94Leu	RED	0.0293827008425249
Cys94Lys	RED	0.108992851283669
Cys94Met	RED	0.0749003838317313
Cys94Phe	RED	0.0839139950450392
Cys94Pro	RED	-0.274448768643631
Cys94Ser	RED	-0.00750204956569389
Cys94Ter	RED	-1.76460257216784
Cys94Thr	RED	-0.104704405891356
Cys94Trp	RED	0.188436733630294
Cys94Tyr	RED	0.121146275063073
Cys94Val	RED	-0.0634020263691495
Pro95Ala	RED	0.516600491354584
Pro95Arg	RED	-0.607202375016166
Pro95Asn	RED	0.19225422906569
Pro95Cys	RED	0.35901248949866
Pro95Gln	RED	-0.277510489413453
Pro95Glu	RED	0.0910509984206325
Pro95Gly	RED	0.0608105329868907
Pro95His	RED	0.259862520602592
Pro95Ile	RED	0.0993371178292701
Pro95Leu	RED	0.193412574886972
Pro95Met	RED	0.482821105596094
Pro95Ser	RED	0.441657829153981
Pro95Ter	RED	-1.73301334578635
Pro95Thr	RED	0.00798551153750093
Pro95Tyr	RED	0.163961181907752
Pro95Val	RED	0.0173709767150267
Ser96Ala	RED	-1.40120565988935
Ser96Arg	RED	0.106807155883843
Ser96Asn	RED	0.220916694217795
Ser96Asp	RED	0.364610059840697
Ser96Cys	RED	-0.147820048034663
Ser96Gln	RED	0.269118413999297
Ser96Glu	RED	0.0728229112490677
Ser96Gly	RED	0.354576605428068
Ser96His	RED	0.0923827599641491
Ser96Ile	RED	-0.374447709619469
Ser96Leu	RED	0.236864442605841
Ser96Lys	RED	0.354000025111152
Ser96Phe	RED	0.447573668217474
Ser96Pro	RED	0.39081217376354
Ser96Ter	RED	-1.93238471301775
Ser96Thr	RED	-0.262924054776326
Ser96Trp	RED	-0.00781315023097306
Ser96Tyr	RED	0.487309054073409
Ser96Val	RED	0.319661259614893
Ile97Ala	RED	0.299660726775578
Ile97Arg	RED	-0.50499668809811
Ile97Asn	RED	-0.379732449896146
Ile97Asp	RED	0.000574775653745974
Ile97Cys	RED	-0.35346959350833
Ile97Gln	RED	-0.250085043929393
Ile97Glu	RED	-0.636228499513209
Ile97Gly	RED	-0.224020738185972
Ile97His	RED	0.163398451795151
Ile97Leu	RED	0.0909666365999748
Ile97Lys	RED	-0.640161846672957
Ile97Met	RED	-0.666467949512023
Ile97Phe	RED	-0.425190858006093
Ile97Ser	RED	-0.0796839104290914
Ile97Ter	RED	-1.86130557296421
Ile97Thr	RED	-0.0777671777315669
Ile97Trp	RED	0.0417558105319551
Ile97Tyr	RED	-1.8423478331656
Ile97Val	RED	-1.14845761623633
Phe98Ala	RED	0.310607513781069
Phe98Arg	RED	0.0552580482095877
Phe98Asn	RED	-1.29578608090452
Phe98Asp	RED	-1.83102310257045
Phe98Cys	RED	0.164573947036574
Phe98Gln	RED	-1.56442103410604
Phe98Glu	RED	-1.89892775640438
Phe98Gly	RED	-1.68563798175752
Phe98His	RED	0.52321932022289
Phe98Ile	RED	-0.0743262045091662
Phe98Leu	RED	-0.528017764159494
Phe98Lys	RED	0.409138646544617
Phe98Met	RED	-0.721785400831534
Phe98Pro	RED	0.469766834829945
Phe98Ser	RED	-0.689849791208164
Phe98Ter	RED	-1.94509310264987
Phe98Thr	RED	-0.0703039364501761
Phe98Trp	RED	-0.0960276094089334
Phe98Tyr	RED	0.0649108235728422
Phe98Val	RED	0.555181572346864
Ala99Arg	RED	-1.6247536268298
Ala99Asn	RED	-1.28416500793057
Ala99Asp	RED	-1.91719738599372
Ala99Cys	RED	-0.664298405434461
Ala99Gln	RED	-0.416707852348407
Ala99Glu	RED	-1.80389307995637
Ala99Gly	RED	-0.283856917329581
Ala99His	RED	-1.62166310269996
Ala99Ile	RED	-1.8201457641556
Ala99Leu	RED	-1.69722135451648
Ala99Lys	RED	-1.50347908291733
Ala99Met	RED	-1.06613582221847
Ala99Phe	RED	-1.82906188613525
Ala99Pro	RED	-2.02958589056917
Ala99Ser	RED	-0.631059845242009
Ala99Ter	RED	-1.77939622201625
Ala99Thr	RED	-0.63348344064363
Ala99Trp	RED	-1.69292946228522
Ala99Tyr	RED	-1.99233379382938
Ala99Val	RED	-1.76283226039181
Trp100Ala	RED	-0.416933188314607
Trp100Arg	RED	-1.32793851019472
Trp100Asn	RED	-0.526348256321157
Trp100Asp	RED	-1.78688539624141
Trp100Cys	RED	-0.364333356389523
Trp100Gln	RED	-0.339041390470356
Trp100Glu	RED	-1.87310529097382
Trp100Gly	RED	-0.858441939530561
Trp100His	RED	0.132619879048252
Trp100Ile	RED	-0.645941889864465
Trp100Leu	RED	-1.07422191917504
Trp100Lys	RED	-0.263116004292129
Trp100Met	RED	-0.670084427998777
Trp100Phe	RED	-0.110070573330054
Trp100Pro	RED	-1.69799868077814
Trp100Ser	RED	-0.187166983053736
Trp100Ter	RED	-1.83564268434658
Trp100Thr	RED	-0.762458552946686
Trp100Tyr	RED	-0.0214736730231357
Trp100Val	RED	-0.530762744279768
Glu101Ala	RED	0.213008625568818
Glu101Arg	RED	0.13836099159804
Glu101Asn	RED	0.237100583019191
Glu101Asp	RED	-0.965477959427712
Glu101Cys	RED	-0.208297815796127
Glu101Gln	RED	-1.37815028439144
Glu101Gly	RED	0.454327157439741
Glu101His	RED	0.142714357410403
Glu101Ile	RED	-0.00040944530656617
Glu101Leu	RED	0.119771173868166
Glu101Lys	RED	0.0955229527883672
Glu101Met	RED	-0.928827947700802
Glu101Phe	RED	-0.1903586105024
Glu101Pro	RED	-1.84932816027085
Glu101Ser	RED	0.0411162341628675
Glu101Ter	RED	-1.76662041933274
Glu101Thr	RED	0.149924000343473
Glu101Trp	RED	-0.348795592588611
Glu101Tyr	RED	0.443304923371376
Glu101Val	RED	0.163558935015238
Ile102Ala	RED	-1.95961352489253
Ile102Arg	RED	-2.01035183620419
Ile102Asn	RED	-1.67951533612835
Ile102Asp	RED	-2.00761091492179
Ile102Cys	RED	-1.74477732683388
Ile102Gln	RED	0.384136881021943
Ile102Glu	RED	-1.99977973992555
Ile102Gly	RED	-1.96993245162541
Ile102His	RED	-0.830575083827176
Ile102Leu	RED	-0.0181068050153312
Ile102Lys	RED	-1.71506914393034
Ile102Met	RED	-0.217809843905744
Ile102Pro	RED	-2.10058852697432
Ile102Ser	RED	-0.0159422410233954
Ile102Ter	RED	-1.94912087172993
Ile102Thr	RED	-0.80653303299125
Ile102Trp	RED	-2.00465119890639
Ile102Tyr	RED	-0.603083782331858
Ile102Val	RED	-1.80858895502192
Arg103Ala	RED	0.246034768095304
Arg103Asn	RED	-0.472418716524313
Arg103Asp	RED	-1.65811977563092
Arg103Cys	RED	-0.894957304197022
Arg103Gln	RED	0.184240309688204
Arg103Glu	RED	-0.981647684132754
Arg103Gly	RED	0.350569496874068
Arg103His	RED	0.10284542941475
Arg103Ile	RED	0.4595206547031
Arg103Leu	RED	-0.39799759512847
Arg103Lys	RED	-0.0315051294023778
Arg103Met	RED	-0.506897050862409
Arg103Phe	RED	-1.48632618241155
Arg103Pro	RED	-1.77844958602389
Arg103Ser	RED	0.0366857080595193
Arg103Ter	RED	-1.62629712491715
Arg103Thr	RED	-1.6719391198097
Arg103Trp	RED	-1.39836070239976
Arg103Tyr	RED	-1.0404325014759
Arg103Val	RED	0.0427953209368237
Asp104Ala	RED	0.0548498004187792
Asp104Arg	RED	0.172579843459834
Asp104Asn	RED	0.103545508276441
Asp104Cys	RED	0.104948086075007
Asp104Gln	RED	0.0919541973129245
Asp104Glu	RED	-0.274774371128305
Asp104Gly	RED	0.0986476019100118
Asp104His	RED	0.178237772443187
Asp104Ile	RED	-0.181880715477183
Asp104Leu	RED	-0.443244302738985
Asp104Lys	RED	0.209370159235185
Asp104Met	RED	0.129864402840047
Asp104Phe	RED	-0.405580773435534
Asp104Pro	RED	-1.50400310176311
Asp104Ser	RED	0.114195694453186
Asp104Ter	RED	-1.88565689690525
Asp104Thr	RED	0.148135744579561
Asp104Trp	RED	-2.35193195845168
Asp104Tyr	RED	-0.0598823446589192
Asp104Val	RED	0.176311945035479
Arg105Ala	RED	0.0749540651585567
Arg105Asn	RED	0.0143959949464003
Arg105Asp	RED	0.0616426351576296
Arg105Cys	RED	0.153895849833979
Arg105Gln	RED	0.122032319530399
Arg105Glu	RED	0.35585996222634
Arg105Gly	RED	0.197464550887057
Arg105His	RED	-0.146866677388471
Arg105Ile	RED	0.0700161809263773
Arg105Leu	RED	0.0101199256067388
Arg105Lys	RED	-0.152333436383365
[truncated: 839 more rows]
