# Supplementary material for: Deep mutational scanning quantifies DNA binding and predicts clinical outcomes of PAX6 variants
Source: Mol Syst Biol. 2024 Jun 7;20(7):825–44. doi: 10.1038/s44320-024-00043-8 (PMC11219921; doi:10.1038/s44320-024-00043-8)
Supplement: Supplementary file 7 — Source data Fig. 5 [file 44320_2024_43_MOESM7_ESM.zip]

Archive with 6 entries (6 files):
- fig_5a_source_data.tsv
- fig_5b_source_data.tsv
- fig_5c_source_data.tsv
- fig_5d_source_data.tsv
- fig_5f_source_data.tsv
- fig_5g_source_data.tsv
