# Supplementary material for: Deep mutational scanning quantifies DNA binding and predicts clinical outcomes of PAX6 variants
Source: Mol Syst Biol. 2024 Jun 7;20(7):825–44. doi: 10.1038/s44320-024-00043-8 (PMC11219921; doi:10.1038/s44320-024-00043-8)
Supplement: Supplementary file 7 — Source data Fig. 5 [file 44320_2024_43_MOESM7_ESM.zip › fig_5a_source_data.tsv]

variant	effect	score_le9_g418_aa
Gln2Ter	stop	-1.76704562508306
Asn3Ter	stop	-1.84916816222862
Ser4Ter	stop	-1.66176149820451
His5Ter	stop	-1.87525530706953
Ser6Ter	stop	-1.86788235189678
Gly7Arg	pathogenic	-0.59863280705444
Gly7Ter	stop	-1.82121308228943
Gly7Val	benign	-1.40228302302648
Val8Ter	stop	-1.43582890026996
Asn9Ile	pathogenic	-1.97140983448749
Asn9Ter	stop	-1.87364753721779
Gln10Ter	stop	-1.86987345247261
Leu11Ter	stop	-1.85427058407452
Gly12Arg	pathogenic	-1.99207612528995
Gly12Ter	stop	-2.01862734795869
Gly13Ala	pathogenic	-2.10871114822552
Gly13Arg	benign	-1.01230492861723
Gly13Ter	stop	-1.92179369415758
Gly13Val	pathogenic	-2.1182332699614
Val14Ter	stop	-1.83996108252925
Phe15Leu	benign	-2.06091668767407
Phe15Ter	stop	-1.84754438397655
Val16Ter	stop	-1.8439403586853
Asn17Lys	pathogenic	-3.5636676418258
Asn17Ser	pathogenic	-1.59980591074416
Asn17Ter	stop	-1.74757414859658
Gly18Ala	pathogenic	-2.04880386187784
Gly18Arg	pathogenic	-2.19251468936796
Gly18Ter	stop	-1.84172950215641
Gly18Trp	pathogenic	-1.98118375680846
Gly18Val	pathogenic	-1.99319583683975
Arg19Pro	pathogenic	-2.03734421474164
Arg19Ter	stop	-1.83642589936586
Pro20Ter	stop	-1.95004574113957
Leu21Ter	stop	-1.97836510989137
Pro22Ter	stop	-1.85517133653063
Asp23Ter	stop	-1.76870754683008
Ser24Ter	stop	-1.65774943006051
Thr25Ter	stop	-1.80357138183341
Arg26Gln	pathogenic	-1.96131604784191
Arg26Gly	pathogenic	-1.91192589661901
Arg26Pro	pathogenic	-1.99587455175529
Arg26Ter	stop	-1.8471095419652
Arg26Trp	pathogenic	-2.05954478075367
Gln27Ter	stop	-1.94512347857555
Lys28Ter	stop	-1.82874218277824
Ile29Ser	pathogenic	-2.01225264521565
Ile29Ter	stop	-1.76685241789793
Ile29Thr	pathogenic	-1.94709591541994
Ile29Val	pathogenic	-1.84505605538993
Val30Ile	benign	-0.305689593715517
Val30Ter	stop	-1.81336335495644
Glu31Ter	stop	-1.8831739891366
Leu32Ter	stop	-1.8196152387689
Leu32Val	pathogenic	-1.91873904965943
Ala33Pro	pathogenic	-2.18325615861869
Ala33Ter	stop	-1.91748058295598
His34Ter	stop	-1.9216674315961
Ser35Ter	stop	-1.80231977822606
Gly36Ala	pathogenic	-1.61685005685205
Gly36Arg	pathogenic	-1.44283560874907
Gly36Glu	pathogenic	-1.79788918714347
Gly36Ter	stop	-1.75152706293714
Gly36Trp	pathogenic	-1.9270707717628
Gly36Val	pathogenic	-1.98321555143292
Ala37Ter	stop	-1.8067495576176
Arg38Gln	pathogenic	-1.78460088426868
Arg38Gly	pathogenic	-1.86026623486926
Arg38Ter	stop	-1.79822794650998
Arg38Trp	pathogenic	-2.03745122994732
Pro39Ter	stop	-1.75014048946981
Cys40Ter	stop	-1.86783707937033
Asp41Gly	pathogenic	-1.81105570112636
Asp41Ter	stop	-1.74978299212977
Ile42Ser	pathogenic	-2.01044782475599
Ile42Ter	stop	-1.74594906017289
Ser43Phe	pathogenic	-1.84115461405962
Ser43Pro	pathogenic	-1.99542831216916
Ser43Ter	stop	-1.87898267874856
Arg44Gln	pathogenic	-1.22662351471915
Arg44Pro	pathogenic	-1.95604988375527
Arg44Ter	stop	-1.70908339517777
Ile45Ter	stop	-1.81969564586787
Ile45Thr	benign	0.0576216714650215
Leu46Arg	pathogenic	-2.00347562237833
Leu46Pro	pathogenic	-1.88708271573749
Leu46Ter	stop	-1.91795239276406
Leu46Val	pathogenic	0.376685987181385
Gln47Arg	pathogenic	0.325406618971147
Gln47Glu	pathogenic	-2.06756426772803
Gln47Pro	pathogenic	-1.94263096553688
Gln47Ter	stop	-1.8112893111463
Val48Ala	pathogenic	-2.07882674587444
Val48Glu	pathogenic	-2.37600819959888
Val48Ter	stop	-1.8402308078055
Ser49Phe	pathogenic	-1.97186073613424
Ser49Ter	stop	-1.91243845534458
Ser49Tyr	pathogenic	-1.98869117175258
Asn50Ter	stop	-1.83828474444753
Gly51Ala	pathogenic	-2.83939920484027
Gly51Arg	pathogenic	-2.22376661235606
Gly51Ter	stop	-1.6342897272888
Gly51Val	pathogenic	-1.91709675065798
Cys52Arg	pathogenic	-1.91534072158975
Cys52Ter	stop	-1.87513137390901
Cys52Tyr	pathogenic	-1.92636919244161
Val53Gly	pathogenic	-2.04543897722246
Val53Leu	pathogenic	-1.47859217871991
Val53Ter	stop	-2.03315194865318
Ser54Arg	pathogenic	-2.6856692433324
Ser54Ter	stop	-1.82607915476211
Lys55Arg	pathogenic	-2.59508869172469
Lys55Ter	stop	-1.72679581637005
Lys55Thr	pathogenic	-1.90483205689858
Ile56Ter	stop	-1.51441473164526
Ile56Thr	pathogenic	-1.91116138930782
Leu57Pro	pathogenic	-2.11021829340605
Arg59Ter	stop	-2.03266894029968
Tyr60Ter	stop	-1.61103145199733
Tyr61Ter	stop	-1.76254924617277
Glu62Ter	stop	-1.56912137430269
Thr63Pro	pathogenic	-1.89713917705499
Thr63Ter	stop	-1.81633476341854
Gly64Ala	pathogenic	-2.1399029485124
Gly64Ter	stop	-1.84429255172741
Gly64Val	pathogenic	-1.93507269467323
Ser65Ter	stop	-1.53950236204638
Ile66Asn	pathogenic	-2.07754533315138
Ile66Ter	stop	-1.56402042073118
Arg67Ter	stop	-1.69685546155709
Pro68Ser	pathogenic	-1.44812339660467
Pro68Ter	stop	-1.70388027191487
Arg69Ter	stop	-1.94549480129721
Ala70Ter	stop	-1.76648787926174
Ile71Ter	stop	-1.77580438326519
Gly72Arg	pathogenic	-0.905598713131641
Gly72Cys	pathogenic	0.0240576391328107
Gly72Ser	pathogenic	0.29225925810919
Gly72Ter	stop	-1.93638565304717
Gly72Val	pathogenic	-1.41642672967444
Gly73Asp	pathogenic	-1.8283408362188
Gly73Ter	stop	-1.78408497121372
Ser74Gly	pathogenic	2.28317507606462
Ser74Ter	stop	-1.7895584850235
Lys75Glu	benign	-1.94692041024803
Lys75Ter	stop	-1.8404812935132
Pro76Arg	pathogenic	0.551747675071957
Pro76Gln	pathogenic	-1.60159125334466
Pro76Leu	pathogenic	-1.04655827551562
Pro76Ter	stop	-1.85607970050286
Arg77Ter	stop	-1.67409304427401
Val78Ala	pathogenic	-1.89350758972952
Val78Ter	stop	-1.88003923966339
Ala79Glu	pathogenic	-2.00560733630024
Ala79Ter	stop	-1.78534332499996
Thr80Ile	benign	-1.44066499097449
Thr80Ter	stop	-1.87265421918614
Pro81Ter	stop	-2.19275675390731
Glu82Ter	stop	-1.83588412973973
Val83Ile	benign	-0.914526865898002
Val83Ter	stop	-1.90255727981916
Val84Ter	stop	-1.77653355474562
Ser85Ter	stop	-1.7609765360201
Lys86Ter	stop	-1.90118635599353
Ile87Arg	pathogenic	-1.97991103709313
Ile87Lys	pathogenic	-2.01679809962845
Ile87Ter	stop	-1.62846408118563
Ala88Ter	stop	-1.88861616501767
Gln89Ter	stop	-1.70119370675767
Tyr90His	benign	-0.0815211853463556
Tyr90Ter	stop	-1.91646121160771
Lys91Arg	benign	-1.32310036326631
Lys91Ter	stop	-1.83803288670095
Arg92Gln	benign	0.0742984372548792
Arg92Ter	stop	-1.7067546325994
Glu93Lys	pathogenic	0.00247029642163277
Glu93Ter	stop	-1.80950095150611
Cys94Ter	stop	-1.90709362520217
Cys94Tyr	benign	-0.104264096233926
Pro95Arg	benign	0.794825385755196
Pro95Leu	benign	-0.132609769258868
Pro95Ter	stop	-1.63659045784159
Ser96Ter	stop	-1.82974290925747
Ile97Ter	stop	-1.63391767558055
Phe98Ter	stop	-1.82383233322655
Ala99Pro	pathogenic	-1.90502443145892
Ala99Ter	stop	-1.86246426050989
Trp100Ter	stop	-1.87318904945698
Glu101Ter	stop	-1.75312099933005
Ile102Asn	pathogenic	-1.74325944470869
Ile102Ter	stop	-1.93754769669986
Arg103Gln	benign	-0.658794565328041
Arg103Ter	stop	-1.91367092136336
Asp104Ter	stop	-1.92301202161894
Arg105Ile	benign	-0.502426068440403
Arg105Ter	stop	-1.8967369137541
Leu106Ter	stop	-1.93303951441071
Leu107Ter	stop	-1.96282364121582
Ser108Ter	stop	-2.06056279714189
Glu109Ter	stop	-1.75172549708204
Gly110Ter	stop	-1.55983347482705
Val111Phe	benign	-0.990655108850182
Val111Ter	stop	-1.8040636118479
Cys112Ter	stop	-1.78141421133459
Thr113Ala	benign	-0.0910443176784086
Thr113Ter	stop	-1.78170216022168
Asn114Ser	benign	-0.0618374852655292
Asn114Ter	stop	-1.71635973000805
Asp115Ter	stop	-1.85477603869881
Asn116Ser	pathogenic	-0.363851857829764
Asn116Ter	stop	-1.76034716631811
Ile117Leu	benign	0.201877672103319
Ile117Ter	stop	-1.81617501389049
Pro118Arg	pathogenic	-1.87048935295736
Pro118Gln	pathogenic	-1.99385670993932
Pro118Ter	stop	-1.76727171245334
Ser119Arg	pathogenic	-2.26213868452679
Ser119Ter	stop	-2.17324994620767
Val120Ter	stop	-2.09792451291278
Ser121Leu	pathogenic	-1.76117511052416
Ser121Pro	pathogenic	-2.68019125658967
Ser122Ter	stop	-1.74356269160708
Ile123Ter	stop	-2.00243920255601
Asn124Lys	pathogenic	-2.19484935628974
Asn124Ter	stop	-1.88681240969179
Arg125Ter	stop	-1.3285559544683
Val126Asp	pathogenic	-1.79943322645749
Val126Ter	stop	-1.83139484434695
Leu127Ter	stop	-1.73336712925253
Arg128Cys	pathogenic	-3.06415636552482
Arg128His	pathogenic	-2.14865209885594
Arg128Leu	pathogenic	-2.23423785778504
Arg128Ter	stop	-1.62938862022261
Asn129Ter	stop	-2.09432160750596
Leu130Ter	stop	-1.54093682817872
Ala131Ter	stop	-2.24211386142157
Ser132Ter	stop	-1.84764606449
Glu133Ter	stop	-1.7789201247913
Lys134Ter	stop	-1.81873748739369
Gln135Ter	stop	-1.71901911445809
Gln136Ter	stop	-1.91864314424264
Met137Ile	benign	0.0404660100672811
Met137Ter	stop	-1.93244671782787
Met137Val	benign	-0.0220571984499043
Gly138Ter	stop	-1.73525672068992
Ala139Ter	stop	-1.86758200444553
Asp140Glu	benign	-0.23509603165876
Asp140Ter	stop	-1.68094585165269
Gly141Asp	benign	-0.12263501327071
Gly141Ser	benign	0.504210169740246
Gly141Ter	stop	-1.55761576487109
Met142Ile	benign	0.23896235182852
Met142Ter	stop	-1.77876918424491
Tyr143Cys	benign	-0.0529973762044662
Tyr143His	benign	0.436386015658398
Tyr143Ter	stop	-1.78492500664944
Asp144Ter	stop	-1.77510863209816
Lys145Ter	stop	-1.82563739086804
Leu146Ter	stop	-1.91492454625248
Arg147Gly	benign	-0.0550324921192313
Arg147Lys	benign	-0.0254927206098321
Arg147Ter	stop	-2.04630253042377
Met148Arg	benign	0.0192988993728758
Met148Ter	stop	-1.72797493718923
Leu149Ter	stop	-1.73702302203758
Asn150Ter	stop	-1.74771860389306
Asn3Asn	syn	-0.337663893293383
Ser6Ser	syn	0.0392215106999316
Gly7Gly	syn	0.240042941493867
Gly7Gly	syn	-0.107039781131469
Val8Val	syn	-0.0280553853594974
Val8Val	syn	-0.153190802596011
Leu11Leu	syn	0.0681549671536974
Leu11Leu	syn	0.0977411414564227
Gly12Gly	syn	0.318893901935696
Gly12Gly	syn	-0.0302718733767078
Gly12Gly	syn	-1.65341659833283
Gly13Gly	syn	-1.479126483086
Gly13Gly	syn	0.258659494404817
Val14Val	syn	-0.0969576440623587
Phe15Phe	syn	0.0109753383852178
Val16Val	syn	0.0970082354774311
Val16Val	syn	-0.117952702820415
Asn17Asn	syn	0.115384987409795
Gly18Gly	syn	0.383748762229467
Gly18Gly	syn	-0.10284324477799
Arg19Arg	syn	0.472464182566941
Pro20Pro	syn	-0.139039593969954
Leu21Leu	syn	-0.0893255637049544
Pro22Pro	syn	-0.449771327227416
Ser24Ser	syn	-1.28917042538482
Thr25Thr	syn	-0.209192663605073
Arg26Arg	syn	0.208176324402571
Lys28Lys	syn	-0.168492187330662
Ile29Ile	syn	0.00921809229778514
Val30Val	syn	-0.073820217411936
Val30Val	syn	-0.138464609348575
Leu32Leu	syn	0.213220982628297
Ala33Ala	syn	0.587416295936143
Ala33Ala	syn	-0.0583399525003427
His34His	syn	0.337438824064449
Ser35Ser	syn	0.128757079239026
Ser35Ser	syn	0.395357787809953
Gly36Gly	syn	0.102241172375945
Ala37Ala	syn	0.0559136062088283
Arg38Arg	syn	-0.00524107401713092
Pro39Pro	syn	-0.126869991364584
Pro39Pro	syn	0.0973243236456613
Cys40Cys	syn	0.131075786655011
Ile42Ile	syn	0.109290083559822
Ser43Ser	syn	-0.223432358280744
Arg44Arg	syn	-0.208108598182339
Arg44Arg	syn	-0.124342406693398
Ile45Ile	syn	-0.157485625103492
Leu46Leu	syn	-0.0625987002826021
Leu46Leu	syn	0.0895309839542042
Leu46Leu	syn	0.827060158722503
Gln47Gln	syn	0.686844895033609
Val48Val	syn	0.291454992150663
Ser49Ser	syn	0.436633058917355
Asn50Asn	syn	-0.21408499196763
Gly51Gly	syn	0.319454726334537
Gly51Gly	syn	-0.0995270635435119
Cys52Cys	syn	0.296491410574911
Val53Val	syn	-0.380039913583173
Val53Val	syn	-0.142064823572237
Ser54Ser	syn	-0.0143931598385159
Ile56Ile	syn	-0.795741882505964
Leu57Leu	syn	-0.0199076107730543
Leu57Leu	syn	-0.403380938185151
Gly58Gly	syn	-0.00110568273631895
Gly58Gly	syn	0.153682295854227
Arg59Arg	syn	0.0594551791822271
Tyr60Tyr	syn	0.30319914143724
Tyr61Tyr	syn	-1.02213875538758
Glu62Glu	syn	-0.173311814631752
Thr63Thr	syn	-0.0397953422167046
Thr63Thr	syn	0.0911781618606247
Gly64Gly	syn	0.177978021577437
Ser65Ser	syn	-0.0326563492180432
Ser65Ser	syn	-1.32148759519503
Ile66Ile	syn	0.166766366524537
Arg67Arg	syn	0.0719321734715992
Pro68Pro	syn	1.20720316329182
Pro68Pro	syn	-0.177783068928439
Arg69Arg	syn	-0.233784562221309
Arg69Arg	syn	0.162685434416809
Ala70Ala	syn	-0.090055436379199
Ile71Ile	syn	0.448551693276487
Ile71Ile	syn	-0.0556063961012381
Gly72Gly	syn	-0.177443327954331
Gly72Gly	syn	0.118121200157828
Gly73Gly	syn	-0.180451096575942
Gly73Gly	syn	0.0471072373588215
Lys75Lys	syn	0.029546976867266
Pro76Pro	syn	-0.125136011701801
Pro76Pro	syn	-1.89626987369991
Arg77Arg	syn	-0.0408187945322736
Val78Val	syn	-0.0188564762673558
Val78Val	syn	-0.0115628034322341
Ala79Ala	syn	-0.371641928196736
Ala79Ala	syn	0.215131483056156
Thr80Thr	syn	0.15419534394335
Thr80Thr	syn	0.0862013681087044
Pro81Pro	syn	-0.318122212985244
Glu82Glu	syn	0.013803815559819
Val83Val	syn	-0.0351081873322761
Val83Val	syn	0.0328717050379721
Val84Val	syn	-0.0482530911534012
Ser85Ser	syn	0.0344191146609258
Lys86Lys	syn	-0.131384527264966
Ile87Ile	syn	-0.354980568961674
Ala88Ala	syn	-0.0771352084136501
Gln89Gln	syn	0.103819506320226
Tyr90Tyr	syn	-2.12674380089478
Lys91Lys	syn	0.0751142723280562
Arg92Arg	syn	0.360537822757137
Glu93Glu	syn	0.657174973626816
Cys94Cys	syn	0.278514103167048
Pro95Pro	syn	-0.258447030939381
Pro95Pro	syn	-0.254350426547506
Ser96Ser	syn	-0.158917629745236
Ile97Ile	syn	0.496294688322417
Phe98Phe	syn	-0.0340626380484501
Ala99Ala	syn	-0.0090025525848807
Ala99Ala	syn	-0.0455840688095264
Glu101Glu	syn	-0.223810623178871
Ile102Ile	syn	-0.204256527910496
Arg103Arg	syn	-0.408434892723556
Arg103Arg	syn	0.0871117521619631
Arg105Arg	syn	-0.079990022547836
Leu106Leu	syn	0.0590548070211652
Leu106Leu	syn	0.068866631021316
Leu107Leu	syn	-0.03659742938056
Glu109Glu	syn	0.0697060660625857
Gly110Gly	syn	0.311412999349313
Val111Val	syn	0.262927023716061
Cys112Cys	syn	-1.21411146812362
Thr113Thr	syn	0.0456802456582475
Asn114Asn	syn	-0.0513454214937221
Ile117Ile	syn	-0.0113723884845305
Ile117Ile	syn	-2.26200381568859
Pro118Pro	syn	-0.0175157388657485
Pro118Pro	syn	0.0890640202345212
Ser119Ser	syn	0.205768477298528
Ser119Ser	syn	-0.0469625007656393
Val120Val	syn	-1.6473034835718
Val120Val	syn	0.203141443763051
Ser121Ser	syn	0.287498013084088
Ile123Ile	syn	0.196129537062673
Asn124Asn	syn	0.0695177403546232
Arg125Arg	syn	0.0641518142442026
Val126Val	syn	0.0547302608779736
Val126Val	syn	0.126902603929977
Leu127Leu	syn	-0.0329896674979038
Arg128Arg	syn	0.091594241906674
Leu130Leu	syn	-1.02788801691036
Leu130Leu	syn	-0.00336479339298457
Leu130Leu	syn	-0.268914833330703
Ala131Ala	syn	-0.0919912857348839
Ser132Ser	syn	-1.62108213362742
Ser132Ser	syn	-0.349105737242606
Lys134Lys	syn	0.0975244832592628
Gln135Gln	syn	0.0109292797357989
Ala139Ala	syn	0.540455611836238
Ala139Ala	syn	-1.03252990482679
Asp140Asp	syn	-0.104374101625547
Gly141Gly	syn	-0.185393218684109
Tyr143Tyr	syn	0.237920455499033
Lys145Lys	syn	-0.154408102793915
Leu146Leu	syn	-0.30396270808133
Leu146Leu	syn	0.197941573646048
Leu146Leu	syn	-2.11759944083127
Arg147Arg	syn	1.00401997885499
Leu149Leu	syn	-0.18840258899972
