# Supplementary material for: Deep mutational scanning quantifies DNA binding and predicts clinical outcomes of PAX6 variants
Source: Mol Syst Biol. 2024 Jun 7;20(7):825–44. doi: 10.1038/s44320-024-00043-8 (PMC11219921; doi:10.1038/s44320-024-00043-8)
Supplement: Supplementary file 7 — Source data Fig. 5 [file 44320_2024_43_MOESM7_ESM.zip › fig_5b_source_data.tsv]

variant	effect	score_blx_g418_aa
Gln2Ter	stop	-1.87728501632963
Asn3Ter	stop	-1.80006277666495
Ser4Ter	stop	-1.8492571767908
His5Ter	stop	-1.77525505356205
Ser6Ter	stop	-1.81485073924188
Gly7Arg	pathogenic	-1.61877612177289
Gly7Ter	stop	-1.74794840609198
Gly7Val	benign	0.217209984831189
Val8Ter	stop	-1.64847991110343
Asn9Ile	pathogenic	-1.98310121504173
Asn9Ter	stop	-1.76673404874828
Gln10Ter	stop	-1.80582774034143
Leu11Ter	stop	-1.77719329852639
Gly12Arg	pathogenic	-1.51518253029399
Gly12Ter	stop	-1.69484685785238
Gly13Ala	pathogenic	-1.84248668983339
Gly13Arg	benign	-0.0593721257675512
Gly13Ter	stop	-1.75049664896468
Gly13Val	pathogenic	-1.87637809509151
Val14Ter	stop	-1.95483171771712
Phe15Leu	benign	-1.8202114011869
Phe15Ter	stop	-1.87070114594478
Val16Ter	stop	-1.65577572558042
Asn17Lys	pathogenic	-3.61143478514258
Asn17Ser	pathogenic	-0.977659478501364
Asn17Ter	stop	-1.93452427747964
Gly18Ala	pathogenic	-2.02165150653294
Gly18Arg	pathogenic	-2.12513827171181
Gly18Ter	stop	-1.80036958305837
Gly18Trp	pathogenic	-2.00703642339419
Gly18Val	pathogenic	-1.86798016564996
Arg19Pro	pathogenic	-1.9198139850406
Arg19Ter	stop	-1.78959923852266
Pro20Ter	stop	-1.88729473204081
Leu21Ter	stop	-1.85622477173289
Pro22Ter	stop	-1.63908584233622
Asp23Ter	stop	-1.68553903764889
Ser24Ter	stop	-1.84040138355846
Thr25Ter	stop	-1.77933181246824
Arg26Gln	pathogenic	-2.09469663682098
Arg26Gly	pathogenic	-2.04724557598306
Arg26Pro	pathogenic	-2.02561861350778
Arg26Ter	stop	-1.86176640490862
Arg26Trp	pathogenic	-1.88142459424362
Gln27Ter	stop	-1.83471998383383
Lys28Ter	stop	-1.84490561610514
Ile29Ser	pathogenic	-1.90955954617109
Ile29Ter	stop	-1.79298336368194
Ile29Thr	pathogenic	-2.06752722585523
Ile29Val	pathogenic	-0.651254510667152
Val30Ile	benign	0.107886804780098
Val30Ter	stop	-1.79978947622824
Glu31Ter	stop	-1.85592243683209
Leu32Ter	stop	-1.75299475861294
Leu32Val	pathogenic	-1.75211217755103
Ala33Pro	pathogenic	-2.13796886736339
Ala33Ter	stop	-1.91168936690915
His34Ter	stop	-1.95584123646175
Ser35Ter	stop	-1.93122342124085
Gly36Ala	pathogenic	-0.43755471773515
Gly36Arg	pathogenic	0.347551522613436
Gly36Glu	pathogenic	-0.90608742882702
Gly36Ter	stop	-1.65599886882225
Gly36Trp	pathogenic	-1.54986644367209
Gly36Val	pathogenic	-1.70740741973116
Ala37Ter	stop	-1.7459496011693
Arg38Gln	pathogenic	-0.804008372900933
Arg38Gly	pathogenic	-0.847935952200664
Arg38Ter	stop	-1.85615625540058
Arg38Trp	pathogenic	-1.1165623979591
Pro39Ter	stop	-1.79214113094777
Cys40Ter	stop	-1.84124451690315
Asp41Gly	pathogenic	-0.609690016687762
Asp41Ter	stop	-1.70884100160452
Ile42Ser	pathogenic	-2.00232644301743
Ile42Ter	stop	-1.8252097982843
Ser43Phe	pathogenic	-1.90476374242688
Ser43Pro	pathogenic	-1.99968293859775
Ser43Ter	stop	-1.81469093025664
Arg44Gln	pathogenic	-0.128799562855756
Arg44Pro	pathogenic	-1.78637584397385
Arg44Ter	stop	-1.95823122317974
Ile45Ter	stop	-1.91660432785659
Ile45Thr	benign	0.0246694051677019
Leu46Arg	pathogenic	-1.97787216879245
Leu46Pro	pathogenic	-2.05198179349968
Leu46Ter	stop	-1.90067031623797
Leu46Val	pathogenic	0.286243716547256
Gln47Arg	pathogenic	-0.600251548643197
Gln47Glu	pathogenic	-1.47212339338144
Gln47Pro	pathogenic	-1.75376323778361
Gln47Ter	stop	-1.97451961136371
Val48Ala	pathogenic	-1.00971008234742
Val48Glu	pathogenic	-2.2655150574765
Val48Ter	stop	-2.00911922563353
Ser49Phe	pathogenic	-1.48717411601313
Ser49Ter	stop	-1.80247051762685
Ser49Tyr	pathogenic	-1.99344646396692
Asn50Ter	stop	-1.66647756050816
Gly51Ala	pathogenic	-1.3163767189039
Gly51Arg	pathogenic	0.643947352102554
Gly51Val	pathogenic	-1.9058063950407
Cys52Arg	pathogenic	-1.90383495204765
Cys52Ter	stop	-1.89517280184739
Cys52Tyr	pathogenic	-1.81115974711678
Val53Gly	pathogenic	-1.97799698365087
Val53Leu	pathogenic	-2.05993762131117
Val53Ter	stop	-2.10728817285124
Ser54Arg	pathogenic	1.66163264859358
Ser54Ter	stop	-1.8223036389717
Lys55Arg	pathogenic	1.06026625446794
Lys55Ter	stop	-1.71983032296438
Lys55Thr	pathogenic	-1.2983304638832
Ile56Thr	pathogenic	-1.66022668941951
Leu57Pro	pathogenic	-1.69588455480856
Arg59Ter	stop	-2.00684591827033
Tyr60Ter	stop	-1.46662368669893
Tyr61Ter	stop	-1.6607556674003
Glu62Ter	stop	-2.08306198759476
Thr63Pro	pathogenic	-1.92211133815487
Thr63Ter	stop	-1.83594113904649
Gly64Ala	pathogenic	-1.0881274388763
Gly64Ter	stop	-1.84557400921352
Gly64Val	pathogenic	-2.14125615160515
Ser65Ter	stop	-1.90307897243415
Ile66Asn	pathogenic	-1.10786818265268
Ile66Ter	stop	-2.89346219971889
Arg67Ter	stop	-1.73308444491763
Pro68Ser	pathogenic	-0.977096586535005
Pro68Ter	stop	-1.6139366387497
Arg69Ter	stop	-1.77483071123982
Ala70Ter	stop	-1.85322546889293
Ile71Ter	stop	-1.80821895393634
Gly72Arg	pathogenic	-2.12119778136066
Gly72Cys	pathogenic	-1.95958419701163
Gly72Ser	pathogenic	-2.16010953931725
Gly72Ter	stop	-1.62480904625621
Gly72Val	pathogenic	-2.21751337880667
Gly73Asp	pathogenic	-1.9315662684521
Gly73Ter	stop	-1.85010610848168
Ser74Gly	pathogenic	-2.2881273390664
Ser74Ter	stop	-1.82481880779968
Lys75Glu	benign	-1.3145093474336
Lys75Ter	stop	-1.78774939086159
Pro76Arg	pathogenic	-0.928177952420516
Pro76Gln	pathogenic	-1.79981357056768
Pro76Leu	pathogenic	-0.939888610993781
Pro76Ter	stop	-1.98826722886007
Arg77Ter	stop	-1.66176796187732
Val78Ala	pathogenic	-0.941904483285421
Val78Ter	stop	-1.99045629163932
Ala79Glu	pathogenic	-2.02470099036004
Ala79Ter	stop	-1.77488442577026
Thr80Ile	benign	-0.100567001492601
Thr80Ter	stop	-1.76012227542111
Pro81Ter	stop	-1.83547628496661
Glu82Ter	stop	-1.79972968489302
Val83Ile	benign	0.323264802082516
Val83Ter	stop	-1.76947165535932
Val84Ter	stop	-1.7950871194735
Ser85Ter	stop	-1.69019846001863
Lys86Ter	stop	-1.75665439886275
Ile87Arg	pathogenic	-1.93522200663552
Ile87Lys	pathogenic	-1.91758723093662
Ile87Ter	stop	-1.64022984280018
Ala88Ter	stop	-1.95175332353964
Gln89Ter	stop	-1.75538104172924
Tyr90His	benign	-0.197820105489077
Tyr90Ter	stop	-1.76464185054914
Lys91Arg	benign	-0.00291011948856523
Arg92Gln	benign	-0.264036375311601
Arg92Ter	stop	-1.86003933087063
Glu93Lys	pathogenic	0.157416100852115
Glu93Ter	stop	-1.91514877673279
Cys94Ter	stop	-1.76460257216784
Cys94Tyr	benign	0.121146275063073
Pro95Arg	benign	-0.607202375016166
Pro95Leu	benign	0.193412574886972
Pro95Ter	stop	-1.73301334578635
Ser96Ter	stop	-1.93238471301775
Ile97Ter	stop	-1.86130557296421
Phe98Ter	stop	-1.94509310264987
Ala99Pro	pathogenic	-2.02958589056917
Ala99Ter	stop	-1.77939622201625
Trp100Ter	stop	-1.83564268434658
Glu101Ter	stop	-1.76662041933274
Ile102Asn	pathogenic	-1.67951533612835
Ile102Ter	stop	-1.94912087172993
Arg103Gln	benign	0.184240309688204
Arg103Ter	stop	-1.62629712491715
Asp104Ter	stop	-1.88565689690525
Arg105Ile	benign	0.0700161809263773
Arg105Ter	stop	-1.80359861639258
Leu106Ter	stop	-1.8042747615424
Leu107Ter	stop	-1.72914380801534
Ser108Ter	stop	-1.85978963644294
Glu109Ter	stop	-1.85936141313003
Gly110Ter	stop	-1.5361613548566
Val111Phe	benign	-0.173793112132588
Val111Ter	stop	-1.87170443277515
Cys112Ter	stop	-2.01105578582188
Thr113Ala	benign	-0.241915180116578
Thr113Ter	stop	-1.80945744697861
Asn114Ser	benign	0.0561869964732793
Asn114Ter	stop	-1.75122333720422
Asp115Ter	stop	-1.78971029552585
Asn116Ser	pathogenic	0.153832445750239
Asn116Ter	stop	-1.77306432486455
Ile117Leu	benign	-0.283682727496578
Ile117Ter	stop	-1.82801243275761
Pro118Arg	pathogenic	-1.8696874578698
Pro118Gln	pathogenic	-1.76205939061913
Pro118Ter	stop	-1.80222931531173
Ser119Arg	pathogenic	-1.28487925964383
Ser119Ter	stop	-2.00201147446715
Val120Ter	stop	-1.57127148891924
Ser121Leu	pathogenic	-1.80215532497327
Ser121Pro	pathogenic	0.229658075177105
Ser121Ter	stop	-1.36000622858322
Ser122Ter	stop	-2.00490430865004
Ile123Ter	stop	-1.82801157583442
Asn124Lys	pathogenic	-1.71251517673642
Asn124Ter	stop	-1.81722268704854
Arg125Ter	stop	-1.93664581176187
Val126Asp	pathogenic	-1.98489415044807
Val126Ter	stop	-1.85719579200573
Leu127Ter	stop	-1.66226588837851
Arg128Cys	pathogenic	-2.3930265836637
Arg128His	pathogenic	-0.814905852316935
Arg128Leu	pathogenic	-1.59122915260695
Arg128Ter	stop	-1.77118677537271
Asn129Ter	stop	-1.94051151476305
Leu130Ter	stop	-1.90617325957345
Ala131Ter	stop	-1.87532389531615
Ser132Ter	stop	-1.86387321784649
Glu133Ter	stop	-1.79465558854784
Lys134Ter	stop	-1.72361421595799
Gln135Ter	stop	-1.6444261717851
Gln136Ter	stop	-1.6200547911346
Met137Ile	benign	0.0510588602569086
Met137Ter	stop	-1.60588742295976
Met137Val	benign	0.0270392258386716
Gly138Ter	stop	-1.77496113095145
Ala139Ter	stop	-1.16598555832858
Asp140Glu	benign	0.196100383230422
Asp140Ter	stop	-1.80425294209704
Gly141Asp	benign	-0.419598852602146
Gly141Ser	benign	0.00789493039550759
Gly141Ter	stop	-1.73939144580721
Met142Ile	benign	0.10165435023187
Met142Ter	stop	-1.77311267895802
Tyr143Cys	benign	0.0917919581017874
Tyr143His	benign	0.0186415395342951
Tyr143Ter	stop	-1.53471799253821
Asp144Ter	stop	-1.54355103632568
Lys145Ter	stop	-1.87992632163237
Leu146Ter	stop	-1.75713010328772
Arg147Gly	benign	-0.0173703295569783
Arg147Lys	benign	0.213330935517806
Arg147Ter	stop	-1.37688738778404
Met148Arg	benign	-0.0480968976004945
Met148Ter	stop	-1.66469519783298
Leu149Ter	stop	-1.66673495139634
Asn150Ter	stop	-1.67638985346828
Asn3Asn	syn	-0.97270903385747
Ser6Ser	syn	0.175024241068678
Gly7Gly	syn	-0.120344485937576
Gly7Gly	syn	0.289193122877711
Val8Val	syn	-0.230023725268204
Val8Val	syn	0.238169441488408
Leu11Leu	syn	-0.210431361209261
Leu11Leu	syn	0.261014456523537
Gly12Gly	syn	-0.933172499128546
Gly12Gly	syn	-0.149141401013118
Gly13Gly	syn	-0.829323018602268
Gly13Gly	syn	-0.913165094712826
Val14Val	syn	-0.0575532591795032
Phe15Phe	syn	-0.139336829092256
Val16Val	syn	-0.403169957159435
Val16Val	syn	-0.0728095644892872
Asn17Asn	syn	-0.13706676239303
Gly18Gly	syn	0.178894153012878
Gly18Gly	syn	-0.0278332438352891
Arg19Arg	syn	-0.092012670030555
Pro20Pro	syn	-0.130106751134778
Leu21Leu	syn	-0.231550051294708
Pro22Pro	syn	0.164354742396299
Asp23Asp	syn	0.844931594195474
Thr25Thr	syn	-1.63040928214161
Thr25Thr	syn	-0.282257742789997
Arg26Arg	syn	0.224001713887203
Lys28Lys	syn	-0.265745068479581
Ile29Ile	syn	0.103966574211949
Val30Val	syn	0.0195086184164905
Val30Val	syn	-0.105592319084726
Leu32Leu	syn	0.0135218723536301
Ala33Ala	syn	-0.239563948943542
His34His	syn	-0.114650703553807
Ser35Ser	syn	0.106546202329886
Ser35Ser	syn	-0.178479160608446
Gly36Gly	syn	0.305345959233651
Ala37Ala	syn	0.0195707555218547
Arg38Arg	syn	-0.133089777968667
Pro39Pro	syn	0.028799001232152
Pro39Pro	syn	-0.0786792121987943
Cys40Cys	syn	0.106966872763679
Ile42Ile	syn	0.00209606545162844
Ser43Ser	syn	0.0859577635776865
Arg44Arg	syn	-0.411843996234728
Arg44Arg	syn	-0.253238522906345
Ile45Ile	syn	0.142158776409769
Leu46Leu	syn	-0.30515867003488
Leu46Leu	syn	-0.102920139551721
Leu46Leu	syn	-1.94290961710559
Gln47Gln	syn	0.229602388380239
Val48Val	syn	0.543150635287675
Ser49Ser	syn	-0.219594214288865
Asn50Asn	syn	-0.215835335633534
Gly51Gly	syn	-0.339831435602265
Gly51Gly	syn	0.319824461268892
Val53Val	syn	0.191773623343396
Val53Val	syn	-0.0469293092088039
Ser54Ser	syn	0.0134537946397093
Ile56Ile	syn	-3.11708259609879
Leu57Leu	syn	-0.00398995230776578
Gly58Gly	syn	-0.0118845438133963
Gly58Gly	syn	0.417024072076577
Arg59Arg	syn	0.116786203257775
Tyr60Tyr	syn	0.103125566413373
Tyr61Tyr	syn	0.0954680260901748
Glu62Glu	syn	-0.0290950109293053
Thr63Thr	syn	0.158621189423759
Thr63Thr	syn	0.182384109745694
Gly64Gly	syn	-0.730993029232143
Ser65Ser	syn	-0.11229111518248
Ser65Ser	syn	-1.98301390358373
Ile66Ile	syn	0.214125165644056
Arg67Arg	syn	-0.349534018663711
Pro68Pro	syn	-1.1227568945233
Pro68Pro	syn	0.160020688094564
Arg69Arg	syn	0.424334412662874
Arg69Arg	syn	0.195518346899031
Ala70Ala	syn	-0.158458981009639
Ile71Ile	syn	0.383465998075297
Gly72Gly	syn	0.175096113453775
Gly72Gly	syn	-0.249177330818626
Gly73Gly	syn	-0.258868971728638
Gly73Gly	syn	-0.0223035877596969
Lys75Lys	syn	-0.0431722565090111
Pro76Pro	syn	0.346687882726108
Pro76Pro	syn	-1.35664084981485
Arg77Arg	syn	0.126636344011247
Val78Val	syn	-0.0100198745256437
Val78Val	syn	0.0473857700684643
Ala79Ala	syn	-0.0952040405177117
Ala79Ala	syn	-0.197774832129011
Thr80Thr	syn	-0.0641509064952812
Thr80Thr	syn	-0.0112236463779416
Pro81Pro	syn	-0.114771565297636
Glu82Glu	syn	-0.0896478977984136
Val83Val	syn	0.0148252372227482
Val83Val	syn	-0.165510803864477
Val84Val	syn	-0.00729641775240397
Ser85Ser	syn	-0.154053170933915
Lys86Lys	syn	-0.00696392637995835
Ile87Ile	syn	-0.248562595126888
Ala88Ala	syn	0.348321233964509
Gln89Gln	syn	0.00291694010409582
Tyr90Tyr	syn	-1.94779447056479
Lys91Lys	syn	-0.282042998323735
Arg92Arg	syn	-0.633306378757032
Glu93Glu	syn	-0.192163508010018
Cys94Cys	syn	-1.67662481482349
Pro95Pro	syn	-1.61681118810524
Pro95Pro	syn	0.363633266744073
Ser96Ser	syn	-0.0480458197235021
Ile97Ile	syn	0.0802091049812024
Phe98Phe	syn	-1.20425218665627
Ala99Ala	syn	-0.0855221261673917
Ala99Ala	syn	0.192162874553111
Glu101Glu	syn	-0.0563703900055086
Ile102Ile	syn	0.000530345120782982
Arg103Arg	syn	-0.524090463809563
Arg103Arg	syn	0.277344507781357
Asp104Asp	syn	-2.53572248629568
Arg105Arg	syn	-0.00477596475810227
Leu106Leu	syn	-0.0178139479351951
Leu106Leu	syn	0.126534906363069
Leu107Leu	syn	0.00808614468939739
Glu109Glu	syn	0.14712810528439
Gly110Gly	syn	-1.15865209701307
Val111Val	syn	0.117925752980294
Cys112Cys	syn	-2.12382680890677
Thr113Thr	syn	0.122819023061762
Asp115Asp	syn	-0.345769840671725
Ile117Ile	syn	0.143007741083864
Ile117Ile	syn	-1.78877238502147
Pro118Pro	syn	0.0661513694148828
Pro118Pro	syn	0.140643522806304
Ser119Ser	syn	0.291301204807692
Ser119Ser	syn	-0.252673768292924
Val120Val	syn	-3.71476840609346
Val120Val	syn	0.0738272784811969
Ser121Ser	syn	-0.783332626642241
Ile123Ile	syn	0.146343054249737
Asn124Asn	syn	-0.500695590918074
Arg125Arg	syn	0.393476835564141
Val126Val	syn	0.140091747798683
Val126Val	syn	0.0790790858845236
Leu127Leu	syn	0.244244143054186
Arg128Arg	syn	-0.749595184132576
Leu130Leu	syn	0.10010065162034
Leu130Leu	syn	-0.175283194019836
Ala131Ala	syn	0.124879652687961
Ser132Ser	syn	-1.47787043484403
Ser132Ser	syn	-0.296166113987973
Lys134Lys	syn	-0.0540506625995283
Gln135Gln	syn	-0.155100552778992
Ala139Ala	syn	-0.305663658006265
Ala139Ala	syn	-0.567596896882459
Asp140Asp	syn	-0.22809277617187
Tyr143Tyr	syn	-0.299258755375231
Lys145Lys	syn	0.422098068011598
Leu146Leu	syn	-0.246487649417732
Leu146Leu	syn	0.014551499282299
Leu146Leu	syn	-1.4259422177626
Arg147Arg	syn	-0.419239316383845
Leu149Leu	syn	0.10059912901178
