# Supplementary material for: Deep mutational scanning quantifies DNA binding and predicts clinical outcomes of PAX6 variants
Source: Mol Syst Biol. 2024 Jun 7;20(7):825–44. doi: 10.1038/s44320-024-00043-8 (PMC11219921; doi:10.1038/s44320-024-00043-8)
Supplement: Supplementary file 7 — Source data Fig. 5 [file 44320_2024_43_MOESM7_ESM.zip › fig_5c_source_data.tsv]

variant	effect	score_le9_cont_aa
Gln2Ter	stop	1.26416540792643
Asn3Ter	stop	1.33099264588688
Ser4Ter	stop	1.24279780975402
His5Ter	stop	1.26889892425367
Ser6Ter	stop	1.26389756038546
Gly7Arg	pathogenic	-1.64414851316296
Gly7Ter	stop	1.29879508018293
Gly7Val	benign	0.851088705182296
Val8Ter	stop	1.35648310678398
Asn9Ile	pathogenic	1.26703882784693
Asn9Ter	stop	1.31425256534522
Gln10Ter	stop	1.2847639841145
Leu11Ter	stop	1.34066159909103
Gly12Arg	pathogenic	1.22201653462098
Gly12Ter	stop	1.37060152153958
Gly13Ala	pathogenic	1.28811376691715
Gly13Arg	benign	0.555535016543421
Gly13Ter	stop	1.31451303118707
Gly13Val	pathogenic	1.27920771547234
Val14Ter	stop	1.23173789747093
Phe15Leu	benign	1.19690847114207
Phe15Ter	stop	1.29766254588809
Val16Ter	stop	1.26518868992405
Asn17Lys	pathogenic	-3.40746762200572
Asn17Ser	pathogenic	-1.81936537250961
Asn17Ter	stop	1.23732569467701
Gly18Ala	pathogenic	1.21650419272825
Gly18Arg	pathogenic	1.22210801124706
Gly18Ter	stop	1.32886097228243
Gly18Trp	pathogenic	1.23816898776338
Gly18Val	pathogenic	1.32289357211403
Arg19Pro	pathogenic	1.22981499820903
Arg19Ter	stop	1.29510282283136
Pro20Ter	stop	1.23810422323169
Leu21Ter	stop	1.1954142922726
Pro22Ter	stop	1.34935331370386
Asp23Ter	stop	1.25437907406627
Ser24Ter	stop	1.32326457050962
Thr25Ter	stop	1.28459797552506
Arg26Gln	pathogenic	1.2560942702819
Arg26Gly	pathogenic	1.22371844436231
Arg26Pro	pathogenic	1.23513257593497
Arg26Ter	stop	1.2737444125919
Arg26Trp	pathogenic	1.2759356859759
Gln27Ter	stop	1.2461532661128
Lys28Ter	stop	1.26234458937088
Ile29Ser	pathogenic	1.24401035730228
Ile29Ter	stop	1.28288419987292
Ile29Thr	pathogenic	1.1732107311349
Ile29Val	pathogenic	1.02786757384799
Val30Ile	benign	0.477048272998002
Val30Ter	stop	1.33018680216481
Glu31Ter	stop	1.26858145485611
Leu32Ter	stop	1.36172040760703
Leu32Val	pathogenic	1.26054274934411
Ala33Pro	pathogenic	1.27322036502192
Ala33Ter	stop	1.20875971037363
His34Ter	stop	1.23399189923725
Ser35Ter	stop	1.24577042855002
Gly36Ala	pathogenic	0.977212667109175
Gly36Arg	pathogenic	0.784338870391119
Gly36Glu	pathogenic	1.18170309556172
Gly36Ter	stop	1.2720053318737
Gly36Trp	pathogenic	1.2776000471181
Gly36Val	pathogenic	1.19877499334301
Ala37Ter	stop	1.12679267324153
Arg38Gln	pathogenic	1.20265177577239
Arg38Gly	pathogenic	1.27386131215812
Arg38Ter	stop	1.31034728985225
Arg38Trp	pathogenic	1.20222237845128
Pro39Ter	stop	1.32537206190269
Cys40Ter	stop	1.27264485569946
Asp41Gly	pathogenic	1.10925147718008
Asp41Ter	stop	1.31990215663704
Ile42Ser	pathogenic	1.28176107489143
Ile42Ter	stop	1.29363909421288
Ser43Phe	pathogenic	1.25863237269353
Ser43Pro	pathogenic	1.23660688687615
Ser43Ter	stop	1.26450989155982
Arg44Gln	pathogenic	0.888428092277147
Arg44Pro	pathogenic	1.21360812494686
Arg44Ter	stop	1.33267841950433
Ile45Ter	stop	1.26453562436308
Ile45Thr	benign	0.116626047631061
Leu46Arg	pathogenic	1.18257082316907
Leu46Pro	pathogenic	1.29507395543633
Leu46Ter	stop	1.29941436110316
Leu46Val	pathogenic	0.428013028091527
Gln47Arg	pathogenic	-1.45090569467903
Gln47Glu	pathogenic	1.27291011422128
Gln47Pro	pathogenic	1.33241424567116
Gln47Ter	stop	1.24769857288959
Val48Ala	pathogenic	1.15862167960453
Val48Glu	pathogenic	1.10399626114971
Val48Ter	stop	0.885920342831722
Ser49Phe	pathogenic	1.12985725107874
Ser49Ter	stop	1.34138086940771
Ser49Tyr	pathogenic	1.26727259170462
Asn50Ter	stop	1.36714995679866
Gly51Ala	pathogenic	0.07027954410579
Gly51Arg	pathogenic	1.17215684837944
Gly51Ter	stop	1.60611411090228
Gly51Val	pathogenic	1.32631202826712
Cys52Arg	pathogenic	1.26536133142963
Cys52Ter	stop	1.36863056923547
Cys52Tyr	pathogenic	1.22971948678307
Val53Gly	pathogenic	1.20917214906063
Val53Leu	pathogenic	1.32573603978829
Val53Ter	stop	1.16545694212682
Ser54Arg	pathogenic	0.704559126410111
Ser54Ter	stop	1.30016142680502
Lys55Arg	pathogenic	1.04714846839268
Lys55Ter	stop	1.37968222589033
Lys55Thr	pathogenic	1.50384556644494
Ile56Ter	stop	1.30365274901568
Ile56Thr	pathogenic	1.24976804718548
Leu57Pro	pathogenic	1.40459986440596
Arg59Ter	stop	1.19136062065938
Tyr60Ter	stop	1.33530190267181
Tyr61Ter	stop	1.27368539122227
Glu62Ter	stop	1.36887230558721
Thr63Pro	pathogenic	1.31956959775973
Thr63Ter	stop	1.24896680759835
Gly64Ala	pathogenic	1.16303553694751
Gly64Ter	stop	1.29322287343391
Gly64Val	pathogenic	1.28201973429053
Ser65Ter	stop	1.35260438964935
Ile66Asn	pathogenic	1.20407201985278
Ile66Ter	stop	1.05531486360418
Arg67Ter	stop	1.37424504778516
Pro68Ser	pathogenic	1.17181354389987
Pro68Ter	stop	1.36253927903652
Arg69Ter	stop	1.26610674744292
Ala70Ter	stop	1.29964304016029
Ile71Ter	stop	1.29468172691103
Gly72Arg	pathogenic	0.89734103687201
Gly72Cys	pathogenic	0.940943333506377
Gly72Ser	pathogenic	1.09109415980033
Gly72Ter	stop	1.30307025341203
Gly72Val	pathogenic	1.11379264110333
Gly73Asp	pathogenic	1.28590985396057
Gly73Ter	stop	1.29271876955243
Ser74Gly	pathogenic	0.448345323619643
Ser74Ter	stop	1.33262681090094
Lys75Glu	benign	1.20674588421533
Lys75Ter	stop	1.2786904366785
Pro76Arg	pathogenic	0.206156927948814
Pro76Gln	pathogenic	1.23953200845317
Pro76Leu	pathogenic	1.03631942667002
Pro76Ter	stop	1.30547216305437
Arg77Ter	stop	1.35360163635946
Val78Ala	pathogenic	1.13144190255484
Val78Ter	stop	1.32661533108992
Ala79Glu	pathogenic	1.27373112616303
Ala79Ter	stop	1.27422458254398
Thr80Ile	benign	0.97134344070481
Thr80Ter	stop	1.3580352806031
Pro81Ter	stop	1.29319102764556
Glu82Ter	stop	1.19417465345702
Val83Ile	benign	0.947844315849758
Val83Ter	stop	1.30325532192701
Val84Ter	stop	1.33642592799188
Ser85Ter	stop	1.31854985312215
Lys86Ter	stop	1.39695156122912
Ile87Arg	pathogenic	1.27226586110017
Ile87Lys	pathogenic	1.24887947720231
Ile87Ter	stop	1.3455883895037
Ala88Ter	stop	1.34155150173861
Gln89Ter	stop	1.28285380561669
Tyr90His	benign	-0.47232468992878
Tyr90Ter	stop	1.28386486611149
Lys91Arg	benign	1.08541540377444
Lys91Ter	stop	1.63047117776368
Arg92Gln	benign	-0.295024181607819
Arg92Ter	stop	1.21118913020063
Glu93Lys	pathogenic	0.394744879509489
Glu93Ter	stop	1.2736027252972
Cys94Ter	stop	1.30482163995037
Cys94Tyr	benign	0.135982929541369
Pro95Arg	benign	-0.992258015970482
Pro95Leu	benign	0.635247493863652
Pro95Ter	stop	1.13061527958604
Ser96Ter	stop	1.11522228636526
Ile97Ter	stop	1.41203755068865
Phe98Ter	stop	1.27823325906697
Ala99Pro	pathogenic	1.15133009870237
Ala99Ter	stop	1.29784364809302
Trp100Ter	stop	1.28518056244202
Glu101Ter	stop	1.31571852312126
Ile102Asn	pathogenic	1.29121054441975
Ile102Ter	stop	1.40499524971028
Arg103Gln	benign	0.485451909384791
Arg103Ter	stop	1.25480359138328
Asp104Ter	stop	1.1097471846624
Arg105Ile	benign	0.696468581690175
Arg105Ter	stop	1.30183781845931
Leu106Ter	stop	1.25744283858382
Leu107Ter	stop	1.32404478376852
Ser108Ter	stop	1.21946122035133
Glu109Ter	stop	1.22423908408254
Gly110Ter	stop	1.29607129143365
Val111Phe	benign	0.934019269389662
Val111Ter	stop	1.23643258742265
Cys112Ter	stop	1.17707867433787
Thr113Ala	benign	-0.0630406418142435
Thr113Ter	stop	1.23955045377709
Asn114Ser	benign	0.115041060924098
Asn114Ter	stop	1.31255737223558
Asp115Ter	stop	1.27404740826813
Asn116Ser	pathogenic	0.597543373499094
Asn116Ter	stop	1.2914583104753
Ile117Leu	benign	-0.708272448696007
Ile117Ter	stop	1.27889720735892
Pro118Arg	pathogenic	1.30199507535577
Pro118Gln	pathogenic	1.31545746853516
Pro118Ter	stop	1.26390198164944
Ser119Arg	pathogenic	1.19003102716451
Ser119Ter	stop	1.2475446233298
Val120Ter	stop	1.04249047034425
Ser121Leu	pathogenic	1.19528166154107
Ser121Pro	pathogenic	0.80329484022417
Ser121Ter	stop	0.901340104280123
Ser122Ter	stop	1.02486100970069
Ile123Ter	stop	1.37597536519278
Asn124Lys	pathogenic	1.08872285863403
Asn124Ter	stop	1.29089906893096
Arg125Ter	stop	1.31620844283332
Val126Asp	pathogenic	1.17906323055786
Val126Ter	stop	1.26687237620008
Leu127Ter	stop	1.37856808641138
Arg128Cys	pathogenic	1.34400007276914
Arg128His	pathogenic	1.12025915767513
Arg128Leu	pathogenic	1.21920115089589
Arg128Ter	stop	1.3214704500891
Asn129Ter	stop	1.23120456187232
Leu130Ter	stop	1.39193743214844
Ala131Ter	stop	1.11592782237207
Ser132Ter	stop	1.36043588278599
Glu133Ter	stop	1.28872552329392
Lys134Ter	stop	1.30162620434937
Gln135Ter	stop	1.32770402474124
Gln136Ter	stop	1.34099805650315
Met137Ile	benign	0.116599162457528
Met137Ter	stop	1.32622250338912
Met137Val	benign	0.194559617262292
Gly138Ter	stop	1.2980058313246
Ala139Ter	stop	1.35451324363867
Asp140Glu	benign	0.745495515458115
Asp140Ter	stop	1.30528897166392
Gly141Asp	benign	-0.705009614815298
Gly141Ser	benign	-0.268213510792353
Gly141Ter	stop	1.35018739727975
Met142Ile	benign	0.160116396867917
Met142Ter	stop	1.30302665647535
Tyr143Cys	benign	0.0516074431889875
Tyr143His	benign	0.0232687436405454
Tyr143Ter	stop	1.33278200750404
Asp144Ter	stop	1.3194909039919
Lys145Ter	stop	1.309708747493
Leu146Ter	stop	1.30130810078431
Arg147Gly	benign	0.0361002563462574
Arg147Lys	benign	0.151315942433872
Arg147Ter	stop	1.37033467222504
Met148Arg	benign	-0.412793122812888
Met148Ter	stop	1.20686198773385
Leu149Ter	stop	1.31808170088852
Asn150Ter	stop	1.22175564806103
Asn3Asn	syn	-1.6155852521752
Ser6Ser	syn	-0.115981928948014
Gly7Gly	syn	-0.488879187578885
Gly7Gly	syn	0.103924718112919
Val8Val	syn	-0.807364424234001
Val8Val	syn	0.343443563232519
Leu11Leu	syn	-0.336037642074541
Leu11Leu	syn	0.0314380150673532
Gly12Gly	syn	-0.176952060302553
Gly12Gly	syn	-0.241775335254765
Gly12Gly	syn	1.30293097303912
Gly13Gly	syn	-2.10485217889597
Gly13Gly	syn	-1.31195918316114
Val14Val	syn	0.206817898666185
Phe15Phe	syn	0.239436600076836
Val16Val	syn	0.115630220749178
Val16Val	syn	-0.519409658644662
Asn17Asn	syn	-0.495634046233797
Gly18Gly	syn	0.302015846377798
Gly18Gly	syn	-0.292151166185818
Arg19Arg	syn	-0.336216141624015
Pro20Pro	syn	0.349896231416059
Leu21Leu	syn	0.353157943080912
Pro22Pro	syn	-0.161551529247647
Ser24Ser	syn	-2.11503346778879
Thr25Thr	syn	0.470919112738189
Arg26Arg	syn	0.218151532658452
Lys28Lys	syn	0.0746780735098922
Ile29Ile	syn	0.0564170428724218
Val30Val	syn	0.00177004019626237
Val30Val	syn	0.178199587501439
Leu32Leu	syn	-0.0678865514577738
Ala33Ala	syn	0.0351095477858014
Ala33Ala	syn	-0.0162861813076143
His34His	syn	-0.423081592483331
Ser35Ser	syn	-0.261029324263376
Ser35Ser	syn	0.428574296766306
Gly36Gly	syn	0.389696072038415
Ala37Ala	syn	-0.445183863810942
Arg38Arg	syn	0.0316229314554137
Pro39Pro	syn	0.155906951618675
Pro39Pro	syn	0.0221456185101041
Cys40Cys	syn	-0.290747144097098
Ile42Ile	syn	-0.0974663219048515
Ser43Ser	syn	0.179811492605368
Arg44Arg	syn	0.338264120829769
Arg44Arg	syn	0.256594004451153
Ile45Ile	syn	0.247849351604483
Leu46Leu	syn	-0.42131241196826
Leu46Leu	syn	-0.0598985411742898
Leu46Leu	syn	-2.58785379146893
Gln47Gln	syn	-0.478000296104413
Val48Val	syn	0.478335146090609
Ser49Ser	syn	0.222277818152182
Asn50Asn	syn	-0.843455030805975
Gly51Gly	syn	-0.469702613504267
Gly51Gly	syn	0.331315717573805
Cys52Cys	syn	0.129409648285731
Val53Val	syn	-0.0866090553416043
Val53Val	syn	-0.0384618807785939
Ser54Ser	syn	-0.224874341575951
Leu57Leu	syn	0.530273304728907
Leu57Leu	syn	-0.0938247406441404
Gly58Gly	syn	-0.487132787664398
Gly58Gly	syn	0.478142438545569
Arg59Arg	syn	-0.136672197728016
Tyr60Tyr	syn	0.252276874735314
Tyr61Tyr	syn	0.72077621672267
Glu62Glu	syn	0.174087494130178
Thr63Thr	syn	0.0368111382683756
Thr63Thr	syn	-0.0339077274275192
Gly64Gly	syn	-0.403158908642562
Ser65Ser	syn	-0.158059671990028
Ser65Ser	syn	-3.32673676162319
Ile66Ile	syn	-0.275738513976963
Arg67Arg	syn	-0.221844968215952
Pro68Pro	syn	-1.29573945909827
Pro68Pro	syn	0.197759096604801
Arg69Arg	syn	0.134532320467544
Arg69Arg	syn	0.0654607036434762
Ala70Ala	syn	0.220366555039113
Ile71Ile	syn	-0.848859411766441
Ile71Ile	syn	0.696045719962288
Gly72Gly	syn	0.431973493412107
Gly72Gly	syn	-0.582048186885251
Gly73Gly	syn	-0.177700536474832
Gly73Gly	syn	0.273517225914744
Lys75Lys	syn	-0.193380446576878
Pro76Pro	syn	0.441762522012553
Pro76Pro	syn	1.23450069694412
Arg77Arg	syn	-0.412596097266431
Val78Val	syn	0.0291718036092168
Val78Val	syn	-0.656844787132717
Ala79Ala	syn	0.616303664332867
Ala79Ala	syn	0.0503194336836819
Thr80Thr	syn	-0.186984699568453
Thr80Thr	syn	0.0244532686372774
Pro81Pro	syn	-0.213867777530373
Glu82Glu	syn	-0.351205981390701
Val83Val	syn	0.0423010854298358
Val83Val	syn	-0.0644381071830669
Val84Val	syn	-0.0701682259613108
Ser85Ser	syn	-0.440075843915232
Lys86Lys	syn	-0.159980417527859
Ile87Ile	syn	0.527822127066722
Ala88Ala	syn	0.652496771966472
Gln89Gln	syn	-0.657328638220816
Tyr90Tyr	syn	1.2612123040273
Lys91Lys	syn	-0.037848143124767
Arg92Arg	syn	-1.62972486834012
Glu93Glu	syn	-1.0093776099096
Cys94Cys	syn	-1.75792514436924
Pro95Pro	syn	0.34067777540239
Pro95Pro	syn	0.270273332146211
Ser96Ser	syn	0.0525132846394705
Ile97Ile	syn	-0.268663894424942
Phe98Phe	syn	-1.80088254158469
Ala99Ala	syn	0.0114289241436634
Ala99Ala	syn	0.165944915405233
Glu101Glu	syn	0.250439603925241
Ile102Ile	syn	0.370118591351964
Arg103Arg	syn	-0.655746164579226
Arg103Arg	syn	0.100510427325188
Arg105Arg	syn	0.0758661918952472
Leu106Leu	syn	-0.0393153520083978
Leu106Leu	syn	-0.110599430596853
Leu107Leu	syn	0.148542427769503
Glu109Glu	syn	-0.0962279937760346
Gly110Gly	syn	-1.41794918021627
Val111Val	syn	0.189397185150348
Cys112Cys	syn	-2.40041802433965
Thr113Thr	syn	0.241219835066793
Asn114Asn	syn	0.326934279630104
Ile117Ile	syn	0.24251764365684
Ile117Ile	syn	1.13141399412958
Pro118Pro	syn	0.023858625911009
Pro118Pro	syn	-0.117889897514357
Ser119Ser	syn	-0.318354224998874
Ser119Ser	syn	0.15172915694621
Val120Val	syn	-0.239783800755296
Ser121Ser	syn	-1.25506467058195
Ile123Ile	syn	0.120229453770673
Asn124Asn	syn	-0.274189316236673
Arg125Arg	syn	0.158996077957386
Val126Val	syn	-0.105290253357256
Val126Val	syn	0.414899246836689
Leu127Leu	syn	0.389595644900651
Arg128Arg	syn	-1.14714439457023
Leu130Leu	syn	1.42402846256982
Leu130Leu	syn	-0.327843819749029
Leu130Leu	syn	-0.226125287581282
Ala131Ala	syn	-0.180803712470583
Ser132Ser	syn	1.45830931349949
Ser132Ser	syn	0.188415753018944
Lys134Lys	syn	0.358485028309595
Gln135Gln	syn	0.375644988187505
Ala139Ala	syn	-0.920019722501183
Ala139Ala	syn	0.934195921560642
Asp140Asp	syn	-0.385526179432969
Gly141Gly	syn	0.205522181852197
Tyr143Tyr	syn	-0.550783321374435
Lys145Lys	syn	0.279303176326245
Leu146Leu	syn	0.0949396653446182
Leu146Leu	syn	0.324347526693848
Leu146Leu	syn	1.56721590460952
Arg147Arg	syn	-1.0652353116846
Leu149Leu	syn	0.364717563880394
