# Supplementary material for: Deep mutational scanning quantifies DNA binding and predicts clinical outcomes of PAX6 variants
Source: Mol Syst Biol. 2024 Jun 7;20(7):825–44. doi: 10.1038/s44320-024-00043-8 (PMC11219921; doi:10.1038/s44320-024-00043-8)
Supplement: Supplementary file 7 — Source data Fig. 5 [file 44320_2024_43_MOESM7_ESM.zip › fig_5d_source_data.tsv]

variant	effect	score_blx_cont_aa
Gln2Ter	stop	1.4832420661517
Asn3Ter	stop	1.48379409622655
Ser4Ter	stop	1.50439864165316
His5Ter	stop	1.57176161013745
Ser6Ter	stop	1.46956394242766
Gly7Arg	pathogenic	-1.82656715585821
Gly7Ter	stop	1.51577851015095
Gly7Val	benign	0.96601473781426
Val8Ter	stop	1.65768192294013
Asn9Ile	pathogenic	1.38174165567157
Asn9Ter	stop	1.53420626560471
Gln10Ter	stop	1.54306321696496
Leu11Ter	stop	1.55602401590695
Gly12Arg	pathogenic	1.32846679022617
Gly12Ter	stop	1.68110472030037
Gly13Ala	pathogenic	1.3112834490613
Gly13Arg	benign	0.438013715979627
Gly13Ter	stop	1.52422754325171
Gly13Val	pathogenic	1.44683035759132
Val14Ter	stop	1.42911192415175
Phe15Leu	benign	1.37558431674198
Phe15Ter	stop	1.48561816863797
Val16Ter	stop	1.5847350715278
Asn17Lys	pathogenic	-2.5650332165598
Asn17Ser	pathogenic	-1.2723767150828
Asn17Ter	stop	1.4460694151975
Gly18Ala	pathogenic	1.36427550409821
Gly18Arg	pathogenic	1.30567030723482
Gly18Ter	stop	1.5137645498631
Gly18Trp	pathogenic	1.39321279848311
Gly18Val	pathogenic	1.45180208648521
Arg19Pro	pathogenic	1.4417083090653
Arg19Ter	stop	1.49047210394935
Pro20Ter	stop	1.40662607334634
Leu21Ter	stop	1.55249369392415
Pro22Ter	stop	1.43668634882124
Asp23Ter	stop	1.59037225014337
Ser24Ter	stop	1.52967030686879
Thr25Ter	stop	1.52086461335713
Arg26Gln	pathogenic	1.38357508500903
Arg26Gly	pathogenic	1.41748621697529
Arg26Pro	pathogenic	1.43289061303398
Arg26Ter	stop	1.49288941043687
Arg26Trp	pathogenic	1.50716243061364
Gln27Ter	stop	1.53719845560427
Lys28Ter	stop	1.48977896380628
Ile29Ser	pathogenic	1.47344006656254
Ile29Ter	stop	1.52016320172458
Ile29Thr	pathogenic	1.31754567466936
Ile29Val	pathogenic	1.26292723996274
Val30Ile	benign	0.504145560024882
Val30Ter	stop	1.46731703887876
Glu31Ter	stop	1.65430830096505
Leu32Ter	stop	1.55276911099932
Leu32Val	pathogenic	1.43572802501196
Ala33Pro	pathogenic	1.3519526248689
Ala33Ter	stop	1.28511501342671
His34Ter	stop	1.28825242917565
Ser35Ter	stop	1.40312102651222
Gly36Ala	pathogenic	1.41837148377252
Gly36Arg	pathogenic	0.844616542973137
Gly36Glu	pathogenic	1.30211313922771
Gly36Ter	stop	1.53534638694831
Gly36Trp	pathogenic	1.44827713092829
Gly36Val	pathogenic	1.46486369790101
Ala37Ter	stop	1.46984676675168
Arg38Gln	pathogenic	1.30341777516459
Arg38Gly	pathogenic	1.31329547127637
Arg38Ter	stop	1.50957012906606
Arg38Trp	pathogenic	1.45874146105357
Pro39Ter	stop	1.49023931055666
Cys40Ter	stop	1.46265158479211
Asp41Gly	pathogenic	1.23754946069269
Asp41Ter	stop	1.5543294077804
Ile42Ser	pathogenic	1.3934416209024
Ile42Ter	stop	1.45326705330051
Ser43Phe	pathogenic	1.54957266554377
Ser43Pro	pathogenic	1.42158746358946
Ser43Ter	stop	1.48813690839492
Arg44Gln	pathogenic	0.871739115766816
Arg44Pro	pathogenic	1.46432326644227
Arg44Ter	stop	1.49795533751969
Ile45Ter	stop	1.42847588387426
Ile45Thr	benign	0.0280628607448357
Leu46Arg	pathogenic	1.41348754741348
Leu46Pro	pathogenic	1.41733844841816
Leu46Ter	stop	1.60134063954274
Leu46Val	pathogenic	0.542468624269082
Gln47Arg	pathogenic	-1.34676003397005
Gln47Glu	pathogenic	1.28284227251296
Gln47Pro	pathogenic	1.62255940820968
Gln47Ter	stop	1.36252955673823
Val48Ala	pathogenic	1.41957668576979
Val48Glu	pathogenic	1.39851935373605
Val48Ter	stop	1.27653962483378
Ser49Phe	pathogenic	1.48949511908149
Ser49Ter	stop	1.68474421389606
Ser49Tyr	pathogenic	1.3882364550852
Asn50Ter	stop	1.74515161968796
Gly51Ala	pathogenic	-0.0832440860555463
Gly51Arg	pathogenic	1.39330940290241
Gly51Val	pathogenic	1.62685822986122
Cys52Arg	pathogenic	1.51705332381761
Cys52Ter	stop	1.63410999135056
Cys52Tyr	pathogenic	1.62246439800163
Val53Gly	pathogenic	1.44596957782677
Val53Leu	pathogenic	1.21585503306023
Val53Ter	stop	0.954862488480865
Ser54Arg	pathogenic	1.32946376081131
Ser54Ter	stop	1.47537073849851
Lys55Arg	pathogenic	1.83792719838154
Lys55Ter	stop	1.43668437340037
Lys55Thr	pathogenic	1.30087987989193
Ile56Thr	pathogenic	1.43642057990221
Leu57Pro	pathogenic	1.51232685399679
Gly58Ter	stop	-0.669217922268974
Arg59Ter	stop	1.33422816435449
Tyr60Ter	stop	1.70331658074588
Tyr61Ter	stop	1.55207202456801
Glu62Ter	stop	1.08073530905846
Thr63Pro	pathogenic	1.54792470583932
Thr63Ter	stop	1.53918415851723
Gly64Ala	pathogenic	1.3184527197885
Gly64Ter	stop	1.51245466361115
Gly64Val	pathogenic	1.34609701604622
Ser65Ter	stop	1.4978235886986
Ile66Asn	pathogenic	1.26096301207047
Ile66Ter	stop	0.809299740313761
Arg67Ter	stop	1.59914419308329
Pro68Ser	pathogenic	1.16431944952036
Pro68Ter	stop	1.66665304233024
Arg69Ter	stop	1.51219322127728
Ala70Ter	stop	1.46574752425325
Ile71Ter	stop	1.52135220373113
Gly72Arg	pathogenic	1.15208616577831
Gly72Cys	pathogenic	1.18507847389863
Gly72Ser	pathogenic	1.26799824443306
Gly72Ter	stop	1.52842978978533
Gly72Val	pathogenic	1.12977645457332
Gly73Asp	pathogenic	1.48269295862589
Gly73Ter	stop	1.50293051209875
Ser74Gly	pathogenic	0.889316986295835
Ser74Ter	stop	1.5239198527959
Lys75Glu	benign	1.3988808532191
Lys75Ter	stop	1.47794955759417
Pro76Arg	pathogenic	0.807125626273033
Pro76Gln	pathogenic	1.47910322031266
Pro76Leu	pathogenic	1.21402480152616
Pro76Ter	stop	1.42402353199622
Arg77Ter	stop	1.50354071088041
Val78Ala	pathogenic	1.38494755347446
Val78Ter	stop	1.38874985673276
Ala79Glu	pathogenic	1.43648930748782
Ala79Ter	stop	1.51278310652547
Thr80Ile	benign	0.974459371407069
Thr80Ter	stop	1.47391590436584
Pro81Ter	stop	1.45876940065607
Glu82Ter	stop	1.53701001121861
Val83Ile	benign	0.740849541615532
Val83Ter	stop	1.51650025206862
Val84Ter	stop	1.45785449780795
Ser85Ter	stop	1.56532791950749
Lys86Ter	stop	1.49171017161199
Ile87Arg	pathogenic	1.53693232045501
Ile87Lys	pathogenic	1.44285668552215
Ile87Ter	stop	1.66983616899723
Ala88Ter	stop	1.25553640737181
Gln89Ter	stop	1.44287722772469
Tyr90His	benign	-0.412984756873565
Tyr90Ter	stop	1.46827753342692
Lys91Arg	benign	1.28859468925079
Arg92Gln	benign	-0.602848624030436
Arg92Ter	stop	1.47920060664275
Glu93Lys	pathogenic	0.584876156151428
Glu93Ter	stop	1.43346423503335
Cys94Ter	stop	1.52218251383789
Cys94Tyr	benign	-0.0475570795667499
Pro95Arg	benign	-1.29365001241954
Pro95Leu	benign	0.486911130407583
Pro95Ter	stop	1.52111022004177
Ser96Ter	stop	1.13462355811608
Ile97Ter	stop	1.29258825901859
Phe98Ter	stop	1.44629470863338
Ala99Pro	pathogenic	1.22777338763945
Ala99Ter	stop	1.49832623947753
Trp100Ter	stop	1.43026928037132
Glu101Ter	stop	1.50722721624132
Ile102Asn	pathogenic	1.5314427521552
Ile102Ter	stop	1.45015317826945
Arg103Gln	benign	0.62984622746351
Arg103Ter	stop	1.63743034146823
Asp104Ter	stop	1.55898581033777
Arg105Ile	benign	0.680039305201474
Arg105Ter	stop	1.53040979565264
Leu106Ter	stop	1.49269745751374
Leu107Ter	stop	1.62211726274567
Ser108Ter	stop	1.43647949275261
Glu109Ter	stop	1.44934658698182
Gly110Ter	stop	1.6574355320544
Val111Phe	benign	0.984836377046534
Val111Ter	stop	1.40496068684682
Cys112Ter	stop	1.34409541695504
Thr113Ala	benign	-0.191576176815122
Thr113Ter	stop	1.48278751612228
Asn114Ser	benign	0.125293395464939
Asn114Ter	stop	1.46607317990276
Asp115Ter	stop	1.50767037649553
Asn116Ser	pathogenic	0.619800418809735
Asn116Ter	stop	1.47607150693088
Ile117Leu	benign	-0.490573220506368
Ile117Ter	stop	1.51466179607308
Pro118Arg	pathogenic	1.52187938836631
Pro118Gln	pathogenic	1.57323405814645
Pro118Ter	stop	1.48705155321065
Ser119Arg	pathogenic	1.5617371930057
Ser119Ter	stop	1.47549137313192
Val120Ter	stop	1.58292866009758
Ser121Leu	pathogenic	1.51998154185687
Ser121Pro	pathogenic	1.01424263669822
Ser121Ter	stop	1.87791928284951
Ser122Ter	stop	1.42083789754548
Ile123Ter	stop	1.70767021231577
Asn124Lys	pathogenic	1.11353407129526
Asn124Ter	stop	1.47557388266702
Arg125Ter	stop	1.66440602279105
Val126Asp	pathogenic	1.45163395593734
Val126Ter	stop	1.47522023164757
Leu127Ter	stop	1.63813369423243
Arg128Cys	pathogenic	1.02370856117274
Arg128His	pathogenic	1.26213768421595
Arg128Leu	pathogenic	1.26490062235415
Arg128Ter	stop	1.61641098165796
Asn129Ter	stop	1.51864223440051
Leu130Ter	stop	1.44241805816809
Ala131Ter	stop	1.30716773393945
Ser132Ter	stop	1.28442725022441
Glu133Ter	stop	1.52827646244093
Lys134Ter	stop	1.46000729457628
Gln135Ter	stop	1.5082026134276
Gln136Ter	stop	1.51903324766702
Met137Ile	benign	0.186422047549161
Met137Ter	stop	1.55645656787398
Met137Val	benign	0.281140746338265
Gly138Ter	stop	1.55514537658049
Ala139Ter	stop	1.65799248744872
Asp140Glu	benign	0.53382269823282
Asp140Ter	stop	1.39532751731337
Gly141Asp	benign	-0.959252415839657
Gly141Ser	benign	-0.105632243169176
Gly141Ter	stop	1.66338512284402
Met142Ile	benign	0.16136581502028
Met142Ter	stop	1.54427448469924
Tyr143Cys	benign	0.318726536527925
Tyr143His	benign	-0.241524632870614
Tyr143Ter	stop	1.59815337626513
Asp144Ter	stop	1.60791215467036
Lys145Ter	stop	1.48582961137751
Leu146Ter	stop	1.49151348669596
Arg147Gly	benign	0.16357015648535
Arg147Lys	benign	0.212768489066878
Arg147Ter	stop	1.61694931902915
Met148Arg	benign	-0.528804403844322
Met148Ter	stop	1.52340441795975
Leu149Ter	stop	1.48800212353871
Asn150Ter	stop	1.45726006338923
Asn3Asn	syn	-1.33252538638707
Ser6Ser	syn	-0.281834190337087
Gly7Gly	syn	-0.725826067178248
Gly7Gly	syn	-0.0236182133169964
Val8Val	syn	-0.719761869233703
Val8Val	syn	0.353418353639354
Leu11Leu	syn	-0.569034898944695
Leu11Leu	syn	0.00449632781938636
Gly12Gly	syn	0.00843595535320851
Gly12Gly	syn	-0.480898372912366
Gly13Gly	syn	-0.973540357765977
Gly13Gly	syn	-1.73818990480983
Val14Val	syn	0.407444305762194
Phe15Phe	syn	0.326926938489113
Val16Val	syn	-0.122877138840833
Val16Val	syn	-0.214079811715386
Asn17Asn	syn	-0.308988325015697
Gly18Gly	syn	0.219951194595668
Gly18Gly	syn	-0.218998214621165
Arg19Arg	syn	-0.475865274720525
Pro20Pro	syn	0.276540607531662
Leu21Leu	syn	0.688694417318639
Pro22Pro	syn	0.297506349434058
Asp23Asp	syn	-0.142300028867728
Ser24Ser	syn	-2.50792073137358
Thr25Thr	syn	-1.90220950313652
Thr25Thr	syn	0.59116418791176
Arg26Arg	syn	0.223872999855213
Lys28Lys	syn	0.250655170815034
Ile29Ile	syn	0.0907341597060984
Val30Val	syn	0.121208964836215
Val30Val	syn	0.0477351728837623
Leu32Leu	syn	-0.171368682854463
Ala33Ala	syn	-0.201976070025766
His34His	syn	-0.299278242413402
Ser35Ser	syn	-0.430532368617599
Ser35Ser	syn	0.398312107687785
Gly36Gly	syn	0.464466076610535
Ala37Ala	syn	-0.525010992541337
Arg38Arg	syn	-0.17686635494954
Pro39Pro	syn	-0.0176540063692237
Pro39Pro	syn	0.0430744548979782
Cys40Cys	syn	-0.123099046206147
Ile42Ile	syn	-0.141258848136185
Ser43Ser	syn	0.173171125886498
Arg44Arg	syn	0.201969275780069
Arg44Arg	syn	0.218280498873836
Ile45Ile	syn	0.430266669505308
Leu46Leu	syn	-0.454760360672293
Leu46Leu	syn	0.547997578665822
Gln47Gln	syn	-0.506864277521106
Val48Val	syn	0.407425355194224
Ser49Ser	syn	-0.343745038101557
Asn50Asn	syn	-1.22643905883195
Gly51Gly	syn	-1.08606149154618
Gly51Gly	syn	0.271300973690485
Val53Val	syn	0.103295504316779
Val53Val	syn	-0.0649192308813609
Ser54Ser	syn	-0.111918966805439
Leu57Leu	syn	-0.0814570352368316
Gly58Gly	syn	-0.386299942324897
Gly58Gly	syn	0.795237190530146
Arg59Arg	syn	-0.116314784140997
Tyr60Tyr	syn	0.550906749635633
Tyr61Tyr	syn	1.37095512272412
Glu62Glu	syn	-0.00580058182949905
Thr63Thr	syn	0.194677940758191
Thr63Thr	syn	-0.0387557911238936
Gly64Gly	syn	-1.52528846205765
Ser65Ser	syn	-0.0733334238559795
Ser65Ser	syn	-2.03575516334811
Ile66Ile	syn	-0.141349785894918
Arg67Arg	syn	-0.290466580812356
Pro68Pro	syn	-1.12970210206619
Pro68Pro	syn	0.608156267297013
Arg69Arg	syn	0.20480670222205
Arg69Arg	syn	-0.102234649176228
Ala70Ala	syn	0.117757326790438
Ile71Ile	syn	0.697623380997589
Gly72Gly	syn	0.452542080281706
Gly72Gly	syn	-0.637286445152906
Gly73Gly	syn	-0.282350837955188
Gly73Gly	syn	0.317958261915365
Lys75Lys	syn	-0.249352888193704
Pro76Pro	syn	0.689048089796775
Pro76Pro	syn	1.511280840488
Arg77Arg	syn	-0.21868796212162
Val78Val	syn	-0.0568870334414044
Val78Val	syn	-0.538365957432355
Ala79Ala	syn	0.73743931156441
Ala79Ala	syn	-0.0230204588676584
Thr80Thr	syn	-0.175270900954857
Thr80Thr	syn	0.0156093779842061
Pro81Pro	syn	-0.300824882150209
Glu82Glu	syn	-0.378917441150183
Val83Val	syn	-0.00524484921715107
Val83Val	syn	-0.261489317153681
Val84Val	syn	-0.073102918639548
Ser85Ser	syn	-0.317813390789068
Lys86Lys	syn	-0.114550303475856
Ile87Ile	syn	0.507359393731093
Ala88Ala	syn	0.504169730948182
Gln89Gln	syn	-0.333287095240761
Tyr90Tyr	syn	1.560278450896
Lys91Lys	syn	-0.480298516007103
Arg92Arg	syn	-1.33546448955373
Glu93Glu	syn	-1.20838232349952
Pro95Pro	syn	-2.29995074500491
Pro95Pro	syn	0.319460210874471
Ser96Ser	syn	0.276444561188802
Ile97Ile	syn	-0.401608736513175
Ala99Ala	syn	0.0820409614200535
Ala99Ala	syn	0.362400405485534
Glu101Glu	syn	0.361286895761594
Ile102Ile	syn	0.214174971138414
Arg103Arg	syn	-0.729281391221813
Arg103Arg	syn	0.0882151344242583
Asp104Asp	syn	-2.66254900839088
Arg105Arg	syn	-0.0621592487843237
Leu106Leu	syn	0.0118244182416389
Leu106Leu	syn	-0.0674095797099472
Leu107Leu	syn	0.0718493137986624
Glu109Glu	syn	0.0893057306205898
Gly110Gly	syn	-1.68529131401972
Val111Val	syn	0.0354809631236339
Cys112Cys	syn	-2.50576040411159
Thr113Thr	syn	0.264522037457591
Asp115Asp	syn	0.528862553559507
Ile117Ile	syn	0.278238065374719
Ile117Ile	syn	1.64394013084393
Pro118Pro	syn	0.0536037764539095
Pro118Pro	syn	0.00674239314948322
Ser119Ser	syn	-0.393655861638321
Ser119Ser	syn	0.201521642802907
Val120Val	syn	-2.616391889881
Val120Val	syn	-0.167861694303437
Ser121Ser	syn	-1.29118571676349
Ile123Ile	syn	-0.0444839535778261
Asn124Asn	syn	-0.171369128836747
Arg125Arg	syn	0.0883096160517525
Val126Val	syn	0.0366165593674159
Val126Val	syn	0.456404034922831
Leu127Leu	syn	0.288429511900063
Arg128Arg	syn	-0.390807571303893
Leu130Leu	syn	-0.149595908714768
Leu130Leu	syn	-0.120810821080115
Ala131Ala	syn	0.102096629253385
Ser132Ser	syn	1.49962600696429
Ser132Ser	syn	0.286535287861889
Lys134Lys	syn	0.50653210242337
Gln135Gln	syn	0.375009206872799
Ala139Ala	syn	-1.59883331893197
Ala139Ala	syn	1.06716402575962
Asp140Asp	syn	-0.234582719871676
Tyr143Tyr	syn	-0.624250310697862
Lys145Lys	syn	0.430297301257001
Leu146Leu	syn	-0.0770252358494625
Leu146Leu	syn	0.454472223908368
Leu146Leu	syn	1.60787269295659
Arg147Arg	syn	-1.08261654228605
Leu149Leu	syn	0.567524992262626
