# Supplementary material for: Deep mutational scanning quantifies DNA binding and predicts clinical outcomes of PAX6 variants
Source: Mol Syst Biol. 2024 Jun 7;20(7):825–44. doi: 10.1038/s44320-024-00043-8 (PMC11219921; doi:10.1038/s44320-024-00043-8)
Supplement: Supplementary file 7 — Source data Fig. 5 [file 44320_2024_43_MOESM7_ESM.zip › fig_5f_source_data.tsv]

variant	severity	score_le9_g418_aa
Gln2Ter	stop	-1.76704562508306
Asn3Ter	stop	-1.84916816222862
Ser4Ter	stop	-1.66176149820451
His5Ter	stop	-1.87525530706953
Ser6Ter	stop	-1.86788235189678
Gly7Arg	mild	-0.59863280705444
Gly7Ter	stop	-1.82121308228943
Val8Ter	stop	-1.43582890026996
Asn9Ile	mild	-1.97140983448749
Asn9Ter	stop	-1.87364753721779
Gln10Ter	stop	-1.86987345247261
Leu11Ter	stop	-1.85427058407452
Gly12Arg	mild	-1.99207612528995
Gly12Ter	stop	-2.01862734795869
Gly13Ala	unclassified	-2.10871114822552
Gly13Ter	stop	-1.92179369415758
Gly13Val	unclassified	-2.1182332699614
Val14Ter	stop	-1.83996108252925
Phe15Ter	stop	-1.84754438397655
Val16Ter	stop	-1.8439403586853
Asn17Lys	severe	-3.5636676418258
Asn17Ser	mild	-1.59980591074416
Asn17Ter	stop	-1.74757414859658
Gly18Ala	unclassified	-2.04880386187784
Gly18Arg	severe	-2.19251468936796
Gly18Ter	stop	-1.84172950215641
Gly18Trp	severe	-1.98118375680846
Gly18Val	unclassified	-1.99319583683975
Arg19Pro	severe	-2.03734421474164
Arg19Ter	stop	-1.83642589936586
Pro20Ter	stop	-1.95004574113957
Leu21Ter	stop	-1.97836510989137
Pro22Ter	stop	-1.85517133653063
Asp23Ter	stop	-1.76870754683008
Ser24Ter	stop	-1.65774943006051
Thr25Ter	stop	-1.80357138183341
Arg26Gln	severe	-1.96131604784191
Arg26Gly	severe	-1.91192589661901
Arg26Pro	severe	-1.99587455175529
Arg26Ter	stop	-1.8471095419652
Arg26Trp	mild	-2.05954478075367
Gln27Ter	stop	-1.94512347857555
Lys28Ter	stop	-1.82874218277824
Ile29Ser	mild	-2.01225264521565
Ile29Ter	stop	-1.76685241789793
Ile29Thr	unclassified	-1.94709591541994
Ile29Val	unclassified	-1.84505605538993
Val30Ter	stop	-1.81336335495644
Glu31Ter	stop	-1.8831739891366
Leu32Ter	stop	-1.8196152387689
Leu32Val	unclassified	-1.91873904965943
Ala33Pro	mild	-2.18325615861869
Ala33Ter	stop	-1.91748058295598
His34Ter	stop	-1.9216674315961
Ser35Ter	stop	-1.80231977822606
Gly36Ala	mild	-1.61685005685205
Gly36Arg	mild	-1.44283560874907
Gly36Glu	mild	-1.79788918714347
Gly36Ter	stop	-1.75152706293714
Gly36Trp	mild	-1.9270707717628
Gly36Val	severe	-1.98321555143292
Ala37Ter	stop	-1.8067495576176
Arg38Gln	severe	-1.78460088426868
Arg38Gly	unclassified	-1.86026623486926
Arg38Ter	stop	-1.79822794650998
Arg38Trp	severe	-2.03745122994732
Pro39Ter	stop	-1.75014048946981
Cys40Ter	stop	-1.86783707937033
Asp41Gly	mild	-1.81105570112636
Asp41Ter	stop	-1.74978299212977
Ile42Ser	mild	-2.01044782475599
Ile42Ter	stop	-1.74594906017289
Ser43Phe	mild	-1.84115461405962
Ser43Pro	severe	-1.99542831216916
Ser43Ter	stop	-1.87898267874856
Arg44Gln	mild	-1.22662351471915
Arg44Pro	unclassified	-1.95604988375527
Arg44Ter	stop	-1.70908339517777
Ile45Ter	stop	-1.81969564586787
Leu46Arg	severe	-2.00347562237833
Leu46Pro	mild	-1.88708271573749
Leu46Ter	stop	-1.91795239276406
Leu46Val	mild	0.376685987181385
Gln47Arg	mild	0.325406618971147
Gln47Glu	unclassified	-2.06756426772803
Gln47Pro	unclassified	-1.94263096553688
Gln47Ter	stop	-1.8112893111463
Val48Ala	unclassified	-2.07882674587444
Val48Glu	mild	-2.37600819959888
Val48Ter	stop	-1.8402308078055
Ser49Phe	mild	-1.97186073613424
Ser49Ter	stop	-1.91243845534458
Ser49Tyr	unclassified	-1.98869117175258
Asn50Ter	stop	-1.83828474444753
Gly51Ala	severe	-2.83939920484027
Gly51Arg	severe	-2.22376661235606
Gly51Ter	stop	-1.6342897272888
Gly51Val	severe	-1.91709675065798
Cys52Arg	mild	-1.91534072158975
Cys52Ter	stop	-1.87513137390901
Cys52Tyr	severe	-1.92636919244161
Val53Gly	unclassified	-2.04543897722246
Val53Leu	mild	-1.47859217871991
Val53Ter	stop	-2.03315194865318
Ser54Arg	severe	-2.6856692433324
Ser54Ter	stop	-1.82607915476211
Lys55Arg	mild	-2.59508869172469
Lys55Ter	stop	-1.72679581637005
Lys55Thr	mild	-1.90483205689858
Ile56Ter	stop	-1.51441473164526
Ile56Thr	mild	-1.91116138930782
Leu57Pro	unclassified	-2.11021829340605
Arg59Ter	stop	-2.03266894029968
Tyr60Ter	stop	-1.61103145199733
Tyr61Ter	stop	-1.76254924617277
Glu62Ter	stop	-1.56912137430269
Thr63Pro	mild	-1.89713917705499
Thr63Ter	stop	-1.81633476341854
Gly64Ala	severe	-2.1399029485124
Gly64Ter	stop	-1.84429255172741
Gly64Val	mild	-1.93507269467323
Ser65Ter	stop	-1.53950236204638
Ile66Asn	mild	-2.07754533315138
Ile66Ter	stop	-1.56402042073118
Arg67Ter	stop	-1.69685546155709
Pro68Ser	mild	-1.44812339660467
Pro68Ter	stop	-1.70388027191487
Arg69Ter	stop	-1.94549480129721
Ala70Ter	stop	-1.76648787926174
Ile71Ter	stop	-1.77580438326519
Gly72Arg	unclassified	-0.905598713131641
Gly72Cys	unclassified	0.0240576391328107
Gly72Ser	mild	0.29225925810919
Gly72Ter	stop	-1.93638565304717
Gly72Val	unclassified	-1.41642672967444
Gly73Asp	mild	-1.8283408362188
Gly73Ter	stop	-1.78408497121372
Ser74Gly	severe	2.28317507606462
Ser74Ter	stop	-1.7895584850235
Lys75Ter	stop	-1.8404812935132
Pro76Arg	mild	0.551747675071957
Pro76Gln	unclassified	-1.60159125334466
Pro76Leu	unclassified	-1.04655827551562
Pro76Ter	stop	-1.85607970050286
Arg77Ter	stop	-1.67409304427401
Val78Ala	mild	-1.89350758972952
Val78Ter	stop	-1.88003923966339
Ala79Glu	mild	-2.00560733630024
Ala79Ter	stop	-1.78534332499996
Thr80Ter	stop	-1.87265421918614
Pro81Ter	stop	-2.19275675390731
Glu82Ter	stop	-1.83588412973973
Val83Ter	stop	-1.90255727981916
Val84Ter	stop	-1.77653355474562
Ser85Ter	stop	-1.7609765360201
Lys86Ter	stop	-1.90118635599353
Ile87Arg	mild	-1.97991103709313
Ile87Lys	severe	-2.01679809962845
Ile87Ter	stop	-1.62846408118563
Ala88Ter	stop	-1.88861616501767
Gln89Ter	stop	-1.70119370675767
Tyr90Ter	stop	-1.91646121160771
Lys91Ter	stop	-1.83803288670095
Arg92Ter	stop	-1.7067546325994
Glu93Lys	mild	0.00247029642163277
Glu93Ter	stop	-1.80950095150611
Cys94Ter	stop	-1.90709362520217
Pro95Ter	stop	-1.63659045784159
Ser96Ter	stop	-1.82974290925747
Ile97Ter	stop	-1.63391767558055
Phe98Ter	stop	-1.82383233322655
Ala99Pro	severe	-1.90502443145892
Ala99Ter	stop	-1.86246426050989
Trp100Ter	stop	-1.87318904945698
Glu101Ter	stop	-1.75312099933005
Ile102Asn	unclassified	-1.74325944470869
Ile102Ter	stop	-1.93754769669986
Arg103Ter	stop	-1.91367092136336
Asp104Ter	stop	-1.92301202161894
Arg105Ter	stop	-1.8967369137541
Leu106Ter	stop	-1.93303951441071
Leu107Ter	stop	-1.96282364121582
Ser108Ter	stop	-2.06056279714189
Glu109Ter	stop	-1.75172549708204
Gly110Ter	stop	-1.55983347482705
Val111Ter	stop	-1.8040636118479
Cys112Ter	stop	-1.78141421133459
Thr113Ter	stop	-1.78170216022168
Asn114Ter	stop	-1.71635973000805
Asp115Ter	stop	-1.85477603869881
Asn116Ser	unclassified	-0.363851857829764
Asn116Ter	stop	-1.76034716631811
Ile117Ter	stop	-1.81617501389049
Pro118Arg	severe	-1.87048935295736
Pro118Gln	mild	-1.99385670993932
Pro118Ter	stop	-1.76727171245334
Ser119Arg	severe	-2.26213868452679
Ser119Ter	stop	-2.17324994620767
Val120Ter	stop	-2.09792451291278
Ser121Leu	mild	-1.76117511052416
Ser121Pro	mild	-2.68019125658967
Ser122Ter	stop	-1.74356269160708
Ile123Ter	stop	-2.00243920255601
Asn124Lys	severe	-2.19484935628974
Asn124Ter	stop	-1.88681240969179
Arg125Ter	stop	-1.3285559544683
Val126Asp	mild	-1.79943322645749
Val126Ter	stop	-1.83139484434695
Leu127Ter	stop	-1.73336712925253
Arg128Cys	mild	-3.06415636552482
Arg128His	mild	-2.14865209885594
Arg128Leu	unclassified	-2.23423785778504
Arg128Ter	stop	-1.62938862022261
Asn129Ter	stop	-2.09432160750596
Leu130Ter	stop	-1.54093682817872
Ala131Ter	stop	-2.24211386142157
Ser132Ter	stop	-1.84764606449
Glu133Ter	stop	-1.7789201247913
Lys134Ter	stop	-1.81873748739369
Gln135Ter	stop	-1.71901911445809
Gln136Ter	stop	-1.91864314424264
Met137Ter	stop	-1.93244671782787
Gly138Ter	stop	-1.73525672068992
Ala139Ter	stop	-1.86758200444553
Asp140Ter	stop	-1.68094585165269
Gly141Ter	stop	-1.55761576487109
Met142Ter	stop	-1.77876918424491
Tyr143Ter	stop	-1.78492500664944
Asp144Ter	stop	-1.77510863209816
Lys145Ter	stop	-1.82563739086804
Leu146Ter	stop	-1.91492454625248
Arg147Ter	stop	-2.04630253042377
Met148Ter	stop	-1.72797493718923
Leu149Ter	stop	-1.73702302203758
Asn150Ter	stop	-1.74771860389306
