# Supplementary material for: Deep mutational scanning quantifies DNA binding and predicts clinical outcomes of PAX6 variants
Source: Mol Syst Biol. 2024 Jun 7;20(7):825–44. doi: 10.1038/s44320-024-00043-8 (PMC11219921; doi:10.1038/s44320-024-00043-8)
Supplement: Supplementary file 7 — Source data Fig. 5 [file 44320_2024_43_MOESM7_ESM.zip › fig_5g_source_data.tsv]

variant	severity	score_blx_g418_aa
Gln2Ter	stop	-1.87728501632963
Asn3Ter	stop	-1.80006277666495
Ser4Ter	stop	-1.8492571767908
His5Ter	stop	-1.77525505356205
Ser6Ter	stop	-1.81485073924188
Gly7Arg	mild	-1.61877612177289
Gly7Ter	stop	-1.74794840609198
Val8Ter	stop	-1.64847991110343
Asn9Ile	mild	-1.98310121504173
Asn9Ter	stop	-1.76673404874828
Gln10Ter	stop	-1.80582774034143
Leu11Ter	stop	-1.77719329852639
Gly12Arg	mild	-1.51518253029399
Gly12Ter	stop	-1.69484685785238
Gly13Ala	unclassified	-1.84248668983339
Gly13Ter	stop	-1.75049664896468
Gly13Val	unclassified	-1.87637809509151
Val14Ter	stop	-1.95483171771712
Phe15Ter	stop	-1.87070114594478
Val16Ter	stop	-1.65577572558042
Asn17Lys	severe	-3.61143478514258
Asn17Ser	mild	-0.977659478501364
Asn17Ter	stop	-1.93452427747964
Gly18Ala	unclassified	-2.02165150653294
Gly18Arg	severe	-2.12513827171181
Gly18Ter	stop	-1.80036958305837
Gly18Trp	severe	-2.00703642339419
Gly18Val	unclassified	-1.86798016564996
Arg19Pro	severe	-1.9198139850406
Arg19Ter	stop	-1.78959923852266
Pro20Ter	stop	-1.88729473204081
Leu21Ter	stop	-1.85622477173289
Pro22Ter	stop	-1.63908584233622
Asp23Ter	stop	-1.68553903764889
Ser24Ter	stop	-1.84040138355846
Thr25Ter	stop	-1.77933181246824
Arg26Gln	severe	-2.09469663682098
Arg26Gly	severe	-2.04724557598306
Arg26Pro	severe	-2.02561861350778
Arg26Ter	stop	-1.86176640490862
Arg26Trp	mild	-1.88142459424362
Gln27Ter	stop	-1.83471998383383
Lys28Ter	stop	-1.84490561610514
Ile29Ser	mild	-1.90955954617109
Ile29Ter	stop	-1.79298336368194
Ile29Thr	unclassified	-2.06752722585523
Ile29Val	unclassified	-0.651254510667152
Val30Ter	stop	-1.79978947622824
Glu31Ter	stop	-1.85592243683209
Leu32Ter	stop	-1.75299475861294
Leu32Val	unclassified	-1.75211217755103
Ala33Pro	mild	-2.13796886736339
Ala33Ter	stop	-1.91168936690915
His34Ter	stop	-1.95584123646175
Ser35Ter	stop	-1.93122342124085
Gly36Ala	mild	-0.43755471773515
Gly36Arg	mild	0.347551522613436
Gly36Glu	mild	-0.90608742882702
Gly36Ter	stop	-1.65599886882225
Gly36Trp	mild	-1.54986644367209
Gly36Val	severe	-1.70740741973116
Ala37Ter	stop	-1.7459496011693
Arg38Gln	severe	-0.804008372900933
Arg38Gly	unclassified	-0.847935952200664
Arg38Ter	stop	-1.85615625540058
Arg38Trp	severe	-1.1165623979591
Pro39Ter	stop	-1.79214113094777
Cys40Ter	stop	-1.84124451690315
Asp41Gly	mild	-0.609690016687762
Asp41Ter	stop	-1.70884100160452
Ile42Ser	mild	-2.00232644301743
Ile42Ter	stop	-1.8252097982843
Ser43Phe	mild	-1.90476374242688
Ser43Pro	severe	-1.99968293859775
Ser43Ter	stop	-1.81469093025664
Arg44Gln	mild	-0.128799562855756
Arg44Pro	unclassified	-1.78637584397385
Arg44Ter	stop	-1.95823122317974
Ile45Ter	stop	-1.91660432785659
Leu46Arg	severe	-1.97787216879245
Leu46Pro	mild	-2.05198179349968
Leu46Ter	stop	-1.90067031623797
Leu46Val	mild	0.286243716547256
Gln47Arg	mild	-0.600251548643197
Gln47Glu	unclassified	-1.47212339338144
Gln47Pro	unclassified	-1.75376323778361
Gln47Ter	stop	-1.97451961136371
Val48Ala	unclassified	-1.00971008234742
Val48Glu	mild	-2.2655150574765
Val48Ter	stop	-2.00911922563353
Ser49Phe	mild	-1.48717411601313
Ser49Ter	stop	-1.80247051762685
Ser49Tyr	unclassified	-1.99344646396692
Asn50Ter	stop	-1.66647756050816
Gly51Ala	severe	-1.3163767189039
Gly51Arg	severe	0.643947352102554
Gly51Val	severe	-1.9058063950407
Cys52Arg	mild	-1.90383495204765
Cys52Ter	stop	-1.89517280184739
Cys52Tyr	severe	-1.81115974711678
Val53Gly	unclassified	-1.97799698365087
Val53Leu	mild	-2.05993762131117
Val53Ter	stop	-2.10728817285124
Ser54Arg	severe	1.66163264859358
Ser54Ter	stop	-1.8223036389717
Lys55Arg	mild	1.06026625446794
Lys55Ter	stop	-1.71983032296438
Lys55Thr	mild	-1.2983304638832
Ile56Thr	mild	-1.66022668941951
Leu57Pro	unclassified	-1.69588455480856
Arg59Ter	stop	-2.00684591827033
Tyr60Ter	stop	-1.46662368669893
Tyr61Ter	stop	-1.6607556674003
Glu62Ter	stop	-2.08306198759476
Thr63Pro	mild	-1.92211133815487
Thr63Ter	stop	-1.83594113904649
Gly64Ala	severe	-1.0881274388763
Gly64Ter	stop	-1.84557400921352
Gly64Val	mild	-2.14125615160515
Ser65Ter	stop	-1.90307897243415
Ile66Asn	mild	-1.10786818265268
Ile66Ter	stop	-2.89346219971889
Arg67Ter	stop	-1.73308444491763
Pro68Ser	mild	-0.977096586535005
Pro68Ter	stop	-1.6139366387497
Arg69Ter	stop	-1.77483071123982
Ala70Ter	stop	-1.85322546889293
Ile71Ter	stop	-1.80821895393634
Gly72Arg	unclassified	-2.12119778136066
Gly72Cys	unclassified	-1.95958419701163
Gly72Ser	mild	-2.16010953931725
Gly72Ter	stop	-1.62480904625621
Gly72Val	unclassified	-2.21751337880667
Gly73Asp	mild	-1.9315662684521
Gly73Ter	stop	-1.85010610848168
Ser74Gly	severe	-2.2881273390664
Ser74Ter	stop	-1.82481880779968
Lys75Ter	stop	-1.78774939086159
Pro76Arg	mild	-0.928177952420516
Pro76Gln	unclassified	-1.79981357056768
Pro76Leu	unclassified	-0.939888610993781
Pro76Ter	stop	-1.98826722886007
Arg77Ter	stop	-1.66176796187732
Val78Ala	mild	-0.941904483285421
Val78Ter	stop	-1.99045629163932
Ala79Glu	mild	-2.02470099036004
Ala79Ter	stop	-1.77488442577026
Thr80Ter	stop	-1.76012227542111
Pro81Ter	stop	-1.83547628496661
Glu82Ter	stop	-1.79972968489302
Val83Ter	stop	-1.76947165535932
Val84Ter	stop	-1.7950871194735
Ser85Ter	stop	-1.69019846001863
Lys86Ter	stop	-1.75665439886275
Ile87Arg	mild	-1.93522200663552
Ile87Lys	severe	-1.91758723093662
Ile87Ter	stop	-1.64022984280018
Ala88Ter	stop	-1.95175332353964
Gln89Ter	stop	-1.75538104172924
Tyr90Ter	stop	-1.76464185054914
Arg92Ter	stop	-1.86003933087063
Glu93Lys	mild	0.157416100852115
Glu93Ter	stop	-1.91514877673279
Cys94Ter	stop	-1.76460257216784
Pro95Ter	stop	-1.73301334578635
Ser96Ter	stop	-1.93238471301775
Ile97Ter	stop	-1.86130557296421
Phe98Ter	stop	-1.94509310264987
Ala99Pro	severe	-2.02958589056917
Ala99Ter	stop	-1.77939622201625
Trp100Ter	stop	-1.83564268434658
Glu101Ter	stop	-1.76662041933274
Ile102Asn	unclassified	-1.67951533612835
Ile102Ter	stop	-1.94912087172993
Arg103Ter	stop	-1.62629712491715
Asp104Ter	stop	-1.88565689690525
Arg105Ter	stop	-1.80359861639258
Leu106Ter	stop	-1.8042747615424
Leu107Ter	stop	-1.72914380801534
Ser108Ter	stop	-1.85978963644294
Glu109Ter	stop	-1.85936141313003
Gly110Ter	stop	-1.5361613548566
Val111Ter	stop	-1.87170443277515
Cys112Ter	stop	-2.01105578582188
Thr113Ter	stop	-1.80945744697861
Asn114Ter	stop	-1.75122333720422
Asp115Ter	stop	-1.78971029552585
Asn116Ser	unclassified	0.153832445750239
Asn116Ter	stop	-1.77306432486455
Ile117Ter	stop	-1.82801243275761
Pro118Arg	severe	-1.8696874578698
Pro118Gln	mild	-1.76205939061913
Pro118Ter	stop	-1.80222931531173
Ser119Arg	severe	-1.28487925964383
Ser119Ter	stop	-2.00201147446715
Val120Ter	stop	-1.57127148891924
Ser121Leu	mild	-1.80215532497327
Ser121Pro	mild	0.229658075177105
Ser121Ter	stop	-1.36000622858322
Ser122Ter	stop	-2.00490430865004
Ile123Ter	stop	-1.82801157583442
Asn124Lys	severe	-1.71251517673642
Asn124Ter	stop	-1.81722268704854
Arg125Ter	stop	-1.93664581176187
Val126Asp	mild	-1.98489415044807
Val126Ter	stop	-1.85719579200573
Leu127Ter	stop	-1.66226588837851
Arg128Cys	mild	-2.3930265836637
Arg128His	mild	-0.814905852316935
Arg128Leu	unclassified	-1.59122915260695
Arg128Ter	stop	-1.77118677537271
Asn129Ter	stop	-1.94051151476305
Leu130Ter	stop	-1.90617325957345
Ala131Ter	stop	-1.87532389531615
Ser132Ter	stop	-1.86387321784649
Glu133Ter	stop	-1.79465558854784
Lys134Ter	stop	-1.72361421595799
Gln135Ter	stop	-1.6444261717851
Gln136Ter	stop	-1.6200547911346
Met137Ter	stop	-1.60588742295976
Gly138Ter	stop	-1.77496113095145
Ala139Ter	stop	-1.16598555832858
Asp140Ter	stop	-1.80425294209704
Gly141Ter	stop	-1.73939144580721
Met142Ter	stop	-1.77311267895802
Tyr143Ter	stop	-1.53471799253821
Asp144Ter	stop	-1.54355103632568
Lys145Ter	stop	-1.87992632163237
Leu146Ter	stop	-1.75713010328772
Arg147Ter	stop	-1.37688738778404
Met148Ter	stop	-1.66469519783298
Leu149Ter	stop	-1.66673495139634
Asn150Ter	stop	-1.67638985346828
